# Supplementary material for: Crystal structure of 1-{4-hy­droxy-3-[(pyrrolidin-1-yl)meth­yl]phen­yl}-3-phenyl­prop-2-en-1-one
Source: Acta Crystallogr E Crystallogr Commun. 2016 Apr 15;72(Pt 5):696–8. doi: 10.1107/S2056989016006009 (PMC4908517; doi:10.1107/S2056989016006009)
Supplement: Supplementary file 1 [file e-72-00696-sup1.cif]

##############################################################################
#                                                                            #
# This CIF contains the data in a paper accepted for publication in          #
# Acta Crystallographica Section E. It conforms to the requirements of       #
# Notes for Authors for Acta Crystallographica Section E, and has been       #
# peer reviewed under the auspices of the IUCr Commission on Journals.       #
#                                                                            #
# Full details of the Crystallographic Information File format               #
# are given in the paper "The Crystallographic Information File (CIF):       #
# a New Standard Archive File for Crystallography" by S. R. Hall, F. H.      #
# Allen and I. D. Brown [Acta Cryst. (1991), A47, 655-685].                  #
#                                                                            #
# The current version of the core CIF dictionary is obtainable from          #
# ftp://ftp.iucr.org/pub/cif_core.dic.                                       #
#                                                                            #
# Software is freely available for graphical display of the structure(s)     #
# in this CIF. For information consult the CIF software page                 #
# http://www.iucr.org/resources/cif/software.                                #
#                                                                            #
# This file may be used for bona fide research purposes within the           #
# scientific community so long as proper attribution is given to the journal # 
# article from which it was obtained.                                        #
#                                                                            #
##############################################################################
data_global
_audit_creation_method     'PLATON <TABLE ACC> option'
_journal_date_recd_electronic     2016-04-08
_journal_date_accepted     2016-04-11
_journal_name_full     'Acta Crystallographica, Section E'
_journal_year     2016
_journal_volume     72
_journal_issue      5
_journal_page_first     696
_journal_page_last     698
_journal_paper_category     GO
_journal_paper_doi     10.1107/S2056989016006009
_journal_coeditor_code     HB7576
_publ_contact_author_name     'Dr Abdullah Ayd\?in'
_publ_contact_author_address
;
   Department of Science Education
   Faculty of Education
   Kastamonu University
   37200 Kastamonu
   Turkey
;
_publ_contact_author_email     'aaydin@kastamonu.edu.tr'
_publ_contact_author_fax     '+90-366-2123353'
_publ_contact_author_phone     '+90-366-2142312 '
_publ_section_title
;
Crystal structure of
1-{4-hydroxy-3-[(pyrrolidin-1-yl)methyl]phenyl}-3-phenylprop-2-en-1-one
;
loop_
    _publ_author_name
    _publ_author_address
    'Abdullah Ayd\?in'
;
   Department of Science Education,
   Faculty of Education,
   Kastamonu University,
   37200 Kastamonu,
   Turkey
;
    'Mehmet Akkurt'
;
   Department of Physics,
   Faculty of Sciences,
   Erciyes University,
   38039 Kayseri,
   Turkey
;
    'Halise Inci Gul'
;
   Department of Pharmaceutical Chemistry,
   Faculty of Pharmacy,
   Atat\"urk University,
   25240 Erzurum,
   Turkey
;
    'Kadir Ozden Yerdelen'
;
   Department of Pharmaceutical Chemistry,
   Faculty of Pharmacy,
   Atat\"urk University,
   25240 Erzurum,
   Turkey
;
    'Raziye Catak Celik'
;
   Scientific and Technological Application and Research Center,
   Aksaray  University,
   68100 Aksaray,
   Turkey
;
_publ_section_synopsis
;
In the title compound, the pyrrolidine ring adopts an envelope conformation,
which may be correlated with the intramolecular O---H...N hydrogen bond.
;
data_I
_database_code_depnum_ccdc_archive 'CCDC 1473395'
_chemical_name_systematic
;
1-{4-Hydroxy-3-[(pyrrolidin-1-yl)methyl]phenyl}-3-phenylprop-2-en-1-one
;
_chemical_name_common     ?
_chemical_formula_moiety     'C20 H21 N O2'
_chemical_formula_sum     'C20 H21 N O2'
_chemical_formula_structural     ?
_chemical_formula_iupac     'C20 H21 N O2'
_chemical_formula_weight     307.38
_chemical_melting_point     ?
_symmetry_cell_setting     orthorhombic
_symmetry_space_group_name_H-M     'P 21 21 21'
_symmetry_space_group_name_Hall     'P 2ac 2ab'
loop_
    _space_group_symop_id
    _space_group_symop_operation_xyz
    1 x,y,z
    2 1/2-x,-y,1/2+z
    3 1/2+x,1/2-y,-z
    4 -x,1/2+y,1/2-z
_cell_length_a     5.8403(5)
_cell_length_b     16.3195(13)
_cell_length_c     17.3615(14)
_cell_angle_alpha     90
_cell_angle_beta     90
_cell_angle_gamma     90
_cell_volume     1654.7(2)
_cell_formula_units_Z     4
_cell_measurement_reflns_used     4120
_cell_measurement_theta_min     2.4
_cell_measurement_theta_max     27.7
_cell_measurement_temperature     296(2)
_exptl_crystal_description     prism
_exptl_crystal_colour     'light yellow'
_exptl_crystal_size_max     0.657
_exptl_crystal_size_mid     0.528
_exptl_crystal_size_min     0.332
_exptl_crystal_size_rad     ?
_exptl_crystal_density_diffrn     1.234
_exptl_crystal_density_meas     ?
_exptl_crystal_density_method     'Not Measured'
_exptl_crystal_F_000     656
_exptl_absorpt_coefficient_mu     0.079
_exptl_absorpt_correction_type     multi-scan
_exptl_absorpt_process_details
;
(SADABS; Bruker, 2007)
;
_exptl_absorpt_correction_T_min     0.951
_exptl_absorpt_correction_T_max     0.974
_exptl_special_details
;
;
_diffrn_ambient_temperature     296(2)
_diffrn_radiation_type     'MoK\a'
_diffrn_radiation_wavelength     0.71073
_diffrn_radiation_source     'sealed tube'
_diffrn_radiation_monochromator     'graphite'
_diffrn_measurement_device_type     'Bruker APEXII CCD'
_diffrn_measurement_method     '\f and \w scans'
_diffrn_detector_area_resol_mean     ?
_diffrn_reflns_number     37526
_diffrn_reflns_av_R_equivalents     0.0503
_diffrn_reflns_theta_min     1.71
_diffrn_reflns_theta_max     28.36
_diffrn_reflns_theta_full     25.24
_diffrn_measured_fraction_theta_max     0.996
_diffrn_measured_fraction_theta_full     0.996
_diffrn_reflns_limit_h_min     -7
_diffrn_reflns_limit_h_max     7
_diffrn_reflns_limit_k_min     -21
_diffrn_reflns_limit_k_max     21
_diffrn_reflns_limit_l_min     -23
_diffrn_reflns_limit_l_max     23
_diffrn_reflns_reduction_process
;
;
_diffrn_standards_number     0
_diffrn_standards_interval_count     ?
_diffrn_standards_decay_%     ?
_refine_special_details
;
 Refinement on F^2^ for ALL reflections except those
 flagged by the user for potential systematic errors.
 Weighted R-factors wR and all goodnesses of fit S
 are based on F^2^, conventional R-factors R are based
 on F, with F set to zero for negative F^2^. The
 observed criterion of F^2^ > 2sigma(F^2^) is used only
 for calculating -R-factor-obs etc. and is not
 relevant to the choice of reflections for refinement.
 R-factors based on F^2^ are statistically about twice
 as large as those based on F, and R-factors based on
 ALL data will be even larger.
;
_reflns_number_total     4120
_reflns_number_gt     3647
_reflns_threshold_expression     I>2\s(I)
_refine_ls_structure_factor_coef     Fsqd
_refine_ls_matrix_type     full
_refine_ls_R_factor_all     0.0491
_refine_ls_R_factor_gt     0.0426
_refine_ls_wR_factor_gt     0.1122
_refine_ls_wR_factor_ref     0.1175
_refine_ls_goodness_of_fit_ref     1.034
_refine_ls_restrained_S_all     1.034
_refine_ls_number_reflns     4120
_refine_ls_number_parameters     211
_refine_ls_number_restraints     1
_refine_ls_number_constraints     ?
_refine_ls_hydrogen_treatment     mixed
_refine_ls_weighting_scheme     calc
_refine_ls_weighting_details
              'w=1/[\s^2^(Fo^2^)+(0.0680P)^2^+0.1361P] where P=(Fo^2^+2Fc^2^)/3'
_atom_sites_solution_hydrogens     mixed
_atom_sites_solution_primary     ?
_atom_sites_solution_secondary     ?
_refine_ls_shift/su_max     0.000
_refine_ls_shift/su_mean     0.000
_refine_diff_density_max     0.237
_refine_diff_density_min     -0.121
_refine_ls_extinction_method     'none'
_refine_ls_abs_structure_details     none
loop_
    _atom_type_symbol
    _atom_type_description
    _atom_type_scat_dispersion_real
    _atom_type_scat_dispersion_imag
    _atom_type_scat_source
    C C 0.0033 0.0016 ' International Tables Vol C Tables 4.2.6.8 and 6.1.1.4'
    H H 0.0000 0.0000 ' International Tables Vol C Tables 4.2.6.8 and 6.1.1.4'
    N N 0.0061 0.0033 ' International Tables Vol C Tables 4.2.6.8 and 6.1.1.4'
    O O 0.0106 0.0060 ' International Tables Vol C Tables 4.2.6.8 and 6.1.1.4'
_computing_data_collection
;
APEX2 (Bruker, 2007)
;
_computing_cell_refinement
;
SAINT (Bruker, 2007)
;
_computing_data_reduction
;
SAINT (Bruker, 2007)
;
_computing_structure_solution
;
SHELXS97 (Sheldrick, 2008)
;
_computing_structure_refinement
;
SHELXL97 (Sheldrick, 2008)
;
_computing_molecular_graphics
;
ORTEP-3 for Windows (Farrugia, 2012)
;
_computing_publication_material
;
PLATON (Spek, 2009)
;
loop_
    _atom_site_type_symbol
    _atom_site_label
    _atom_site_fract_x
    _atom_site_fract_y
    _atom_site_fract_z
    _atom_site_U_iso_or_equiv
    _atom_site_thermal_displace_type
    _atom_site_calc_flag
    _atom_site_refinement_flags
    _atom_site_occupancy
    _atom_site_disorder_assembly
    _atom_site_disorder_group
    O O1 -0.0436(3) 0.72582(11) 0.13185(14) 0.0800(7) Uani d . 1.000 . .
    O O2 0.4920(3) 0.42033(9) 0.00124(10) 0.0578(5) Uani d D 1.000 . .
    N N1 0.1759(3) 0.34948(10) 0.08639(10) 0.0495(5) Uani d . 1.000 . .
    C C1 0.3003(4) 0.98751(12) 0.23067(13) 0.0524(6) Uani d . 1.000 . .
    C C2 0.4274(5) 1.05592(14) 0.25148(13) 0.0607(7) Uani d . 1.000 . .
    C C3 0.6363(4) 1.06897(14) 0.21774(14) 0.0610(7) Uani d . 1.000 . .
    C C4 0.7188(4) 1.01504(15) 0.16329(13) 0.0602(7) Uani d . 1.000 . .
    C C5 0.5935(4) 0.94596(13) 0.14348(12) 0.0534(6) Uani d . 1.000 . .
    C C6 0.3823(3) 0.93109(11) 0.17767(10) 0.0443(5) Uani d . 1.000 . .
    C C7 0.2469(4) 0.85825(12) 0.15995(12) 0.0498(6) Uani d . 1.000 . .
    C C8 0.3149(4) 0.79067(12) 0.12533(12) 0.0511(6) Uani d . 1.000 . .
    C C9 0.1583(4) 0.72064(12) 0.11351(13) 0.0499(6) Uani d . 1.000 . .
    C C10 0.2497(3) 0.64318(11) 0.08086(10) 0.0431(5) Uani d . 1.000 . .
    C C11 0.4636(4) 0.63705(12) 0.04543(11) 0.0466(6) Uani d . 1.000 . .
    C C12 0.5411(4) 0.56234(13) 0.01826(11) 0.0495(6) Uani d . 1.000 . .
    C C13 0.4084(3) 0.49271(12) 0.02654(11) 0.0441(5) Uani d . 1.000 . .
    C C14 0.1907(3) 0.49728(11) 0.06048(11) 0.0433(5) Uani d . 1.000 . .
    C C15 0.1167(3) 0.57238(12) 0.08719(11) 0.0441(5) Uani d . 1.000 . .
    C C16 0.0423(4) 0.42179(13) 0.06449(14) 0.0550(6) Uani d . 1.000 . .
    C C17 0.2614(5) 0.35266(14) 0.16535(14) 0.0648(8) Uani d . 1.000 . .
    C C18 0.3247(6) 0.26561(15) 0.18383(17) 0.0787(10) Uani d . 1.000 . .
    C C19 0.1771(7) 0.21350(17) 0.1318(2) 0.0941(13) Uani d . 1.000 . .
    C C20 0.0483(5) 0.27222(14) 0.08114(18) 0.0719(9) Uani d . 1.000 . .
    H H1 0.15700 0.97930 0.25270 0.0630 Uiso c RU 1.000 . .
    H H1O 0.418(6) 0.3850(16) 0.0268(18) 0.0870 Uiso d DU 1.000 . .
    H H2 0.37130 1.09250 0.28800 0.0730 Uiso c RU 1.000 . .
    H H3 0.72280 1.11450 0.23160 0.0730 Uiso c RU 1.000 . .
    H H4 0.85910 1.02500 0.13970 0.0720 Uiso c RU 1.000 . .
    H H5 0.65110 0.90950 0.10720 0.0640 Uiso c RU 1.000 . .
    H H7 0.09410 0.85980 0.17490 0.0600 Uiso c RU 1.000 . .
    H H8 0.46510 0.78690 0.10790 0.0610 Uiso c RU 1.000 . .
    H H11 0.55450 0.68350 0.04010 0.0560 Uiso c RU 1.000 . .
    H H12 0.68320 0.55890 -0.00570 0.0590 Uiso c RU 1.000 . .
    H H15 -0.02670 0.57600 0.11020 0.0530 Uiso c RU 1.000 . .
    H H16A -0.07880 0.43040 0.10190 0.0660 Uiso c RU 1.000 . .
    H H16B -0.02830 0.41250 0.01470 0.0660 Uiso c RU 1.000 . .
    H H17A 0.14400 0.37250 0.20020 0.0780 Uiso c RU 1.000 . .
    H H17B 0.39400 0.38830 0.16900 0.0780 Uiso c RU 1.000 . .
    H H18A 0.29390 0.25340 0.23750 0.0950 Uiso c RU 1.000 . .
    H H18B 0.48580 0.25600 0.17360 0.0950 Uiso c RU 1.000 . .
    H H19A 0.27120 0.17710 0.10100 0.1130 Uiso c RU 1.000 . .
    H H19B 0.07160 0.18070 0.16200 0.1130 Uiso c RU 1.000 . .
    H H20A 0.04430 0.25260 0.02840 0.0860 Uiso c RU 1.000 . .
    H H20B -0.10750 0.27930 0.09930 0.0860 Uiso c RU 1.000 . .
loop_
    _atom_site_aniso_label
    _atom_site_aniso_U_11
    _atom_site_aniso_U_22
    _atom_site_aniso_U_33
    _atom_site_aniso_U_12
    _atom_site_aniso_U_13
    _atom_site_aniso_U_23
    O1 0.0507(9) 0.0596(10) 0.1298(18) -0.0041(7) 0.0166(10) -0.0278(10)
    O2 0.0555(9) 0.0515(8) 0.0663(9) 0.0081(7) 0.0056(7) -0.0088(7)
    N1 0.0488(9) 0.0383(8) 0.0613(10) -0.0074(7) -0.0064(8) -0.0087(7)
    C1 0.0520(11) 0.0477(10) 0.0574(11) -0.0010(9) 0.0031(10) 0.0005(9)
    C2 0.0739(15) 0.0497(11) 0.0586(12) -0.0030(11) 0.0022(11) -0.0077(9)
    C3 0.0712(15) 0.0524(11) 0.0593(12) -0.0158(11) -0.0055(11) -0.0015(10)
    C4 0.0575(13) 0.0671(13) 0.0559(11) -0.0157(11) 0.0028(10) 0.0035(10)
    C5 0.0567(12) 0.0548(11) 0.0488(10) -0.0026(9) 0.0032(9) -0.0034(8)
    C6 0.0480(10) 0.0419(9) 0.0431(9) 0.0014(8) -0.0052(7) 0.0033(7)
    C7 0.0475(10) 0.0472(10) 0.0547(10) -0.0015(8) -0.0001(8) 0.0017(8)
    C8 0.0485(11) 0.0450(10) 0.0598(11) -0.0021(8) 0.0000(9) -0.0025(8)
    C9 0.0444(10) 0.0447(10) 0.0607(11) -0.0001(8) -0.0013(9) -0.0034(8)
    C10 0.0427(9) 0.0421(9) 0.0446(9) 0.0006(8) -0.0046(7) 0.0001(7)
    C11 0.0442(9) 0.0466(10) 0.0490(10) -0.0057(8) 0.0012(8) 0.0048(8)
    C12 0.0407(9) 0.0584(11) 0.0493(10) 0.0036(9) 0.0068(8) 0.0028(8)
    C13 0.0434(10) 0.0459(9) 0.0431(8) 0.0052(8) -0.0032(8) -0.0026(7)
    C14 0.0388(9) 0.0432(9) 0.0478(9) -0.0009(7) -0.0065(8) -0.0035(7)
    C15 0.0339(8) 0.0475(9) 0.0510(9) 0.0004(7) 0.0005(7) -0.0029(8)
    C16 0.0424(10) 0.0486(10) 0.0741(13) -0.0049(9) -0.0064(9) -0.0110(10)
    C17 0.0794(16) 0.0539(12) 0.0610(12) -0.0079(12) -0.0102(12) -0.0087(10)
    C18 0.100(2) 0.0572(13) 0.0788(16) -0.0084(14) -0.0123(17) 0.0062(12)
    C19 0.129(3) 0.0513(13) 0.102(2) -0.0247(16) -0.024(2) 0.0075(14)
    C20 0.0704(15) 0.0492(12) 0.0960(19) -0.0208(11) -0.0125(14) -0.0097(12)
_geom_special_details
;
 Bond distances, angles etc. have been calculated using the
 rounded fractional coordinates. All su's are estimated
 from the variances of the (full) variance-covariance matrix.
 The cell esds are taken into account in the estimation of
 distances, angles and torsion angles
;
loop_
    _geom_bond_atom_site_label_1
    _geom_bond_atom_site_label_2
    _geom_bond_site_symmetry_1
    _geom_bond_site_symmetry_2
    _geom_bond_distance
    _geom_bond_publ_flag
    O1 C9 . . 1.224(3) n
    O2 C13 . . 1.352(2) n
    N1 C16 . . 1.465(3) n
    N1 C17 . . 1.460(3) n
    N1 C20 . . 1.467(3) n
    O2 H1O . . 0.85(3) no
    C1 C2 . . 1.389(3) no
    C1 C6 . . 1.387(3) no
    C2 C3 . . 1.370(4) no
    C3 C4 . . 1.379(3) no
    C4 C5 . . 1.387(3) no
    C5 C6 . . 1.390(3) no
    C6 C7 . . 1.461(3) no
    C7 C8 . . 1.317(3) no
    C8 C9 . . 1.478(3) no
    C9 C10 . . 1.485(3) no
    C10 C15 . . 1.397(3) no
    C10 C11 . . 1.396(3) no
    C11 C12 . . 1.383(3) no
    C12 C13 . . 1.383(3) no
    C13 C14 . . 1.403(3) no
    C14 C15 . . 1.380(3) no
    C14 C16 . . 1.508(3) no
    C17 C18 . . 1.503(3) no
    C18 C19 . . 1.511(5) no
    C19 C20 . . 1.503(4) no
    C1 H1 . . 0.9300 no
    C2 H2 . . 0.9300 no
    C3 H3 . . 0.9300 no
    C4 H4 . . 0.9300 no
    C5 H5 . . 0.9300 no
    C7 H7 . . 0.9300 no
    C8 H8 . . 0.9300 no
    C11 H11 . . 0.9300 no
    C12 H12 . . 0.9300 no
    C15 H15 . . 0.9300 no
    C16 H16A . . 0.9700 no
    C16 H16B . . 0.9700 no
    C17 H17A . . 0.9700 no
    C17 H17B . . 0.9700 no
    C18 H18A . . 0.9700 no
    C18 H18B . . 0.9700 no
    C19 H19A . . 0.9700 no
    C19 H19B . . 0.9700 no
    C20 H20A . . 0.9700 no
    C20 H20B . . 0.9700 no
loop_
    _geom_angle_atom_site_label_1
    _geom_angle_atom_site_label_2
    _geom_angle_atom_site_label_3
    _geom_angle_site_symmetry_1
    _geom_angle_site_symmetry_2
    _geom_angle_site_symmetry_3
    _geom_angle
    _geom_angle_publ_flag
    C16 N1 C17 . . . 113.41(17) n
    C16 N1 C20 . . . 113.92(18) n
    C17 N1 C20 . . . 105.22(19) n
    C13 O2 H1O . . . 104(2) no
    C2 C1 C6 . . . 121.5(2) no
    C1 C2 C3 . . . 119.3(2) no
    C2 C3 C4 . . . 120.4(2) no
    C3 C4 C5 . . . 120.3(2) no
    C4 C5 C6 . . . 120.27(19) no
    C1 C6 C7 . . . 119.54(18) no
    C5 C6 C7 . . . 122.18(17) no
    C1 C6 C5 . . . 118.28(18) no
    C6 C7 C8 . . . 127.9(2) no
    C7 C8 C9 . . . 121.6(2) no
    O1 C9 C8 . . . 120.43(19) n
    O1 C9 C10 . . . 120.29(19) n
    C8 C9 C10 . . . 119.27(19) no
    C9 C10 C11 . . . 123.43(17) no
    C9 C10 C15 . . . 118.32(17) no
    C11 C10 C15 . . . 118.24(17) no
    C10 C11 C12 . . . 120.41(19) no
    C11 C12 C13 . . . 120.4(2) no
    O2 C13 C12 . . . 118.81(17) n
    O2 C13 C14 . . . 120.68(17) n
    C12 C13 C14 . . . 120.51(18) no
    C13 C14 C15 . . . 118.17(17) no
    C13 C14 C16 . . . 119.78(17) no
    C15 C14 C16 . . . 122.02(17) no
    C10 C15 C14 . . . 122.29(17) no
    N1 C16 C14 . . . 111.35(18) n
    N1 C17 C18 . . . 104.54(19) n
    C17 C18 C19 . . . 105.3(2) no
    C18 C19 C20 . . . 106.1(2) no
    N1 C20 C19 . . . 104.9(2) n
    C2 C1 H1 . . . 119.00 no
    C6 C1 H1 . . . 119.00 no
    C1 C2 H2 . . . 120.00 no
    C3 C2 H2 . . . 120.00 no
    C2 C3 H3 . . . 120.00 no
    C4 C3 H3 . . . 120.00 no
    C3 C4 H4 . . . 120.00 no
    C5 C4 H4 . . . 120.00 no
    C4 C5 H5 . . . 120.00 no
    C6 C5 H5 . . . 120.00 no
    C6 C7 H7 . . . 116.00 no
    C8 C7 H7 . . . 116.00 no
    C7 C8 H8 . . . 119.00 no
    C9 C8 H8 . . . 119.00 no
    C10 C11 H11 . . . 120.00 no
    C12 C11 H11 . . . 120.00 no
    C11 C12 H12 . . . 120.00 no
    C13 C12 H12 . . . 120.00 no
    C10 C15 H15 . . . 119.00 no
    C14 C15 H15 . . . 119.00 no
    N1 C16 H16A . . . 109.00 no
    N1 C16 H16B . . . 109.00 no
    C14 C16 H16A . . . 109.00 no
    C14 C16 H16B . . . 109.00 no
    H16A C16 H16B . . . 108.00 no
    N1 C17 H17A . . . 111.00 no
    N1 C17 H17B . . . 111.00 no
    C18 C17 H17A . . . 111.00 no
    C18 C17 H17B . . . 111.00 no
    H17A C17 H17B . . . 109.00 no
    C17 C18 H18A . . . 111.00 no
    C17 C18 H18B . . . 111.00 no
    C19 C18 H18A . . . 111.00 no
    C19 C18 H18B . . . 111.00 no
    H18A C18 H18B . . . 109.00 no
    C18 C19 H19A . . . 111.00 no
    C18 C19 H19B . . . 110.00 no
    C20 C19 H19A . . . 111.00 no
    C20 C19 H19B . . . 111.00 no
    H19A C19 H19B . . . 109.00 no
    N1 C20 H20A . . . 111.00 no
    N1 C20 H20B . . . 111.00 no
    C19 C20 H20A . . . 111.00 no
    C19 C20 H20B . . . 111.00 no
    H20A C20 H20B . . . 109.00 no
loop_
    _geom_torsion_atom_site_label_1
    _geom_torsion_atom_site_label_2
    _geom_torsion_atom_site_label_3
    _geom_torsion_atom_site_label_4
    _geom_torsion_site_symmetry_1
    _geom_torsion_site_symmetry_2
    _geom_torsion_site_symmetry_3
    _geom_torsion_site_symmetry_4
    _geom_torsion
    _geom_torsion_publ_flag
    C16 N1 C17 C18 . . . . 162.8(2) no
    C17 N1 C16 C14 . . . . 67.5(2) no
    C20 N1 C16 C14 . . . . -172.2(2) no
    C17 N1 C20 C19 . . . . -34.8(3) no
    C20 N1 C17 C18 . . . . 37.6(3) no
    C16 N1 C20 C19 . . . . -159.6(2) no
    C6 C1 C2 C3 . . . . 1.4(3) no
    C2 C1 C6 C5 . . . . -2.1(3) no
    C2 C1 C6 C7 . . . . 177.4(2) no
    C1 C2 C3 C4 . . . . 0.5(4) no
    C2 C3 C4 C5 . . . . -1.6(4) no
    C3 C4 C5 C6 . . . . 0.8(3) no
    C4 C5 C6 C7 . . . . -178.5(2) no
    C4 C5 C6 C1 . . . . 1.0(3) no
    C5 C6 C7 C8 . . . . 15.6(3) no
    C1 C6 C7 C8 . . . . -163.9(2) no
    C6 C7 C8 C9 . . . . 178.1(2) no
    C7 C8 C9 C10 . . . . -174.3(2) no
    C7 C8 C9 O1 . . . . 4.3(3) no
    O1 C9 C10 C15 . . . . -13.8(3) no
    O1 C9 C10 C11 . . . . 167.5(2) no
    C8 C9 C10 C11 . . . . -14.0(3) no
    C8 C9 C10 C15 . . . . 164.78(18) no
    C15 C10 C11 C12 . . . . -0.7(3) no
    C11 C10 C15 C14 . . . . 0.7(3) no
    C9 C10 C11 C12 . . . . 178.07(19) no
    C9 C10 C15 C14 . . . . -178.13(18) no
    C10 C11 C12 C13 . . . . -0.6(3) no
    C11 C12 C13 O2 . . . . -178.20(18) no
    C11 C12 C13 C14 . . . . 1.9(3) no
    C12 C13 C14 C15 . . . . -1.9(3) no
    C12 C13 C14 C16 . . . . 176.13(19) no
    O2 C13 C14 C15 . . . . 178.24(18) no
    O2 C13 C14 C16 . . . . -3.7(3) no
    C16 C14 C15 C10 . . . . -177.39(19) no
    C13 C14 C15 C10 . . . . 0.6(3) no
    C13 C14 C16 N1 . . . . 42.4(3) no
    C15 C14 C16 N1 . . . . -139.68(19) no
    N1 C17 C18 C19 . . . . -25.5(3) no
    C17 C18 C19 C20 . . . . 4.3(3) no
    C18 C19 C20 N1 . . . . 18.3(3) no
loop_
    _geom_hbond_atom_site_label_D
    _geom_hbond_atom_site_label_H
    _geom_hbond_atom_site_label_A
    _geom_hbond_site_symmetry_A
    _geom_hbond_distance_DH
    _geom_hbond_distance_HA
    _geom_hbond_distance_DA
    _geom_hbond_angle_DHA
    O2 H1O N1 . 0.85(3) 1.85(3) 2.633(2) 154(3)
    C5 H5 Cg3 3_565 0.93 2.99 3.685(2) 132
_shelx_res_file
;
TITL C-1 in P2(1)2(1)2(1)
CELL  0.71073   5.8403  16.3195  17.3615   90.000   90.000   90.000
ZERR     4.00   0.0005   0.0013   0.0014    0.000    0.000    0.000
LATT  -1
SYMM  1/2 - X, - Y, 1/2 + Z
SYMM  - X, 1/2 + Y, 1/2 - Z
SYMM  1/2 + X, 1/2 - Y, - Z
SFAC  C    H    N    O
UNIT  80   84   4    8
MERG   2
OMIT    -4.00 180.00
DFIX   0.820   0.020 O2 H1O
OMIT     2   4   0
OMIT     4   9   0
OMIT     4  12   0
OMIT     5  12   4
OMIT     3  12   5
OMIT     3   3   1
OMIT     0  16   5
OMIT     1   3   0
OMIT     2  20   6
OMIT    -2  13  17
OMIT     0   5   4
OMIT     0  11   4
OMIT     2  13   4
FMAP   2
PLAN   20
SIZE     0.332   0.528   0.657
ACTA
BOND   $H
CONF
L.S.    13
TEMP    23.00
WGHT    0.068000    0.136100
FVAR       0.57887
C1    1    0.300304    0.987508    0.230666    11.00000    0.05205    0.04772 =
         0.05743    0.00046    0.00311   -0.00103
AFIX  43
H1    2    0.157035    0.979335    0.252749    11.00000   -1.20000
AFIX   0
C2    1    0.427374    1.055920    0.251478    11.00000    0.07391    0.04966 =
         0.05856   -0.00767    0.00225   -0.00303
AFIX  43
H2    2    0.371260    1.092509    0.287950    11.00000   -1.20000
AFIX   0
C3    1    0.636265    1.068973    0.217735    11.00000    0.07123    0.05242 =
         0.05930   -0.00146   -0.00548   -0.01581
AFIX  43
H3    2    0.722850    1.114457    0.231633    11.00000   -1.20000
AFIX   0
C4    1    0.718798    1.015038    0.163286    11.00000    0.05752    0.06709 =
         0.05585    0.00348    0.00278   -0.01573
AFIX  43
H4    2    0.859074    1.025009    0.139730    11.00000   -1.20000
AFIX   0
C5    1    0.593530    0.945964    0.143481    11.00000    0.05671    0.05476 =
         0.04878   -0.00336    0.00317   -0.00260
AFIX  43
H5    2    0.651060    0.909457    0.107186    11.00000   -1.20000
AFIX   0
C6    1    0.382306    0.931089    0.177674    11.00000    0.04799    0.04189 =
         0.04308    0.00328   -0.00524    0.00143
C7    1    0.246937    0.858250    0.159955    11.00000    0.04750    0.04725 =
         0.05470    0.00172   -0.00014   -0.00147
AFIX  43
H7    2    0.094122    0.859760    0.174948    11.00000   -1.20000
AFIX   0
C8    1    0.314875    0.790671    0.125325    11.00000    0.04851    0.04499 =
         0.05980   -0.00250   -0.00001   -0.00206
AFIX  43
H8    2    0.465071    0.786935    0.107881    11.00000   -1.20000
AFIX   0
C9    1    0.158338    0.720645    0.113508    11.00000    0.04443    0.04466 =
         0.06072   -0.00341   -0.00126   -0.00009
C10   1    0.249695    0.643183    0.080863    11.00000    0.04268    0.04214 =
         0.04457    0.00006   -0.00461    0.00063
C11   1    0.463561    0.637053    0.045429    11.00000    0.04416    0.04656 =
         0.04895    0.00480    0.00116   -0.00574
AFIX  43
H11   2    0.554510    0.683480    0.040051    11.00000   -1.20000
AFIX   0
C12   1    0.541057    0.562340    0.018263    11.00000    0.04072    0.05840 =
         0.04925    0.00279    0.00683    0.00362
AFIX  43
H12   2    0.683153    0.558926   -0.005700    11.00000   -1.20000
AFIX   0
C13   1    0.408406    0.492709    0.026545    11.00000    0.04343    0.04594 =
         0.04310   -0.00261   -0.00321    0.00519
C14   1    0.190663    0.497282    0.060482    11.00000    0.03885    0.04325 =
         0.04782   -0.00348   -0.00654   -0.00086
C15   1    0.116713    0.572376    0.087193    11.00000    0.03387    0.04752 =
         0.05097   -0.00292    0.00053    0.00042
AFIX  43
H15   2   -0.026710    0.575972    0.110221    11.00000   -1.20000
AFIX   0
C16   1    0.042287    0.421789    0.064485    11.00000    0.04239    0.04861 =
         0.07406   -0.01104   -0.00635   -0.00492
AFIX  23
H16A  2   -0.078820    0.430402    0.101852    11.00000   -1.20000
H16B  2   -0.028337    0.412464    0.014683    11.00000   -1.20000
AFIX   0
C17   1    0.261427    0.352662    0.165350    11.00000    0.07939    0.05392 =
         0.06100   -0.00866   -0.01023   -0.00795
AFIX  23
H17A  2    0.144030    0.372472    0.200210    11.00000   -1.20000
H17B  2    0.393996    0.388257    0.169003    11.00000   -1.20000
AFIX   0
C18   1    0.324737    0.265609    0.183828    11.00000    0.10044    0.05724 =
         0.07878    0.00615   -0.01234   -0.00844
AFIX  23
H18A  2    0.293944    0.253440    0.237525    11.00000   -1.20000
H18B  2    0.485788    0.255958    0.173623    11.00000   -1.20000
AFIX   0
C19   1    0.177068    0.213504    0.131846    11.00000    0.12926    0.05130 =
         0.10212    0.00750   -0.02395   -0.02470
AFIX  23
H19A  2    0.271194    0.177133    0.101022    11.00000   -1.20000
H19B  2    0.071563    0.180703    0.162034    11.00000   -1.20000
AFIX   0
C20   1    0.048325    0.272225    0.081142    11.00000    0.07044    0.04919 =
         0.09598   -0.00975   -0.01252   -0.02080
AFIX  23
H20A  2    0.044284    0.252610    0.028418    11.00000   -1.20000
H20B  2   -0.107509    0.279260    0.099302    11.00000   -1.20000
AFIX   0
N1    3    0.175879    0.349480    0.086388    11.00000    0.04883    0.03829 =
         0.06134   -0.00866   -0.00638   -0.00744
O1    4   -0.043624    0.725824    0.131851    11.00000    0.05073    0.05958 =
         0.12982   -0.02777    0.01659   -0.00414
O2    4    0.492040    0.420329    0.001237    11.00000    0.05553    0.05145 =
         0.06634   -0.00884    0.00562    0.00813
H1O   2    0.418280    0.384990    0.026763    11.00000   -1.50000
HKLF 4
REM  C-1 in P2(1)2(1)2(1)
REM R1 =  0.0426 for    3647 Fo > 4sig(Fo)  and  0.0491 for all    4120 data
REM    211 parameters refined using      1 restraints
END
WGHT      0.0680      0.1361
REM Highest difference peak  0.237,  deepest hole -0.121,  1-sigma level  0.034
Q1    1   0.1895  0.6828  0.0808  11.00000  0.05    0.24
Q2    1   0.1233  0.4607  0.0660  11.00000  0.05    0.20
Q3    1   0.0553  0.7190  0.1644  11.00000  0.05    0.19
Q4    1   0.2078  0.6059  0.0970  11.00000  0.05    0.18
Q5    1   0.1479  0.5366  0.0620  11.00000  0.05    0.17
Q6    1   0.2399  0.7549  0.1241  11.00000  0.05    0.16
Q7    1   0.1231  0.3155  0.0833  11.00000  0.05    0.16
Q8    1   0.4851  0.5263  0.0464  11.00000  0.05    0.15
Q9    1   0.2680  0.4988  0.0279  11.00000  0.05    0.15
Q10   1   0.3158  0.9718  0.1845  11.00000  0.05    0.15
Q11   1   0.4775  0.6021  0.0159  11.00000  0.05    0.15
Q12   1   0.5344  0.5967  0.0539  11.00000  0.05    0.15
Q13   1   0.6086  0.9977  0.1389  11.00000  0.05    0.15
Q14   1  -0.0153  0.7299  0.0963  11.00000  0.05    0.15
Q15   1   0.3519  1.0368  0.2239  11.00000  0.05    0.15
Q16   1   0.3217  0.8943  0.1706  11.00000  0.05    0.14
Q17   1   0.1211  0.3813  0.0816  11.00000  0.05    0.14
Q18   1   0.0334  0.2357  0.1570  11.00000  0.05    0.14
Q19   1   0.3157  0.8156  0.1638  11.00000  0.05    0.14
Q20   1   0.4963  1.0726  0.2135  11.00000  0.05    0.14
;
_shelx_res_checksum     35976
_shelxl_version_number        2.014
