# Supplementary material for: Crystal structure of 1-{4-hy­droxy-3-[(pyrrolidin-1-yl)meth­yl]phen­yl}-3-phenyl­prop-2-en-1-one
Source: Acta Crystallogr E Crystallogr Commun. 2016 Apr 15;72(Pt 5):696–8. doi: 10.1107/S2056989016006009 (PMC4908517; doi:10.1107/S2056989016006009)
Supplement: Supplementary file 2 [file e-72-00696-Isup2.hkl]

#
# h,k,l, Fc-squared, Fo-squared, sigma(Fo-squared), status flag
#
data_I
_shelx_title ' a_c1_orto_18ekim_0m in P2(1)2(1)2(1)'
_shelx_refln_list_code          4
_shelx_F_calc_maximum      159.07
_exptl_crystal_F_000       656.00
_reflns_d_resolution_high  0.7482

loop_
 _space_group_symop_operation_xyz
 'x, y, z'
 '-x+1/2, -y, z+1/2'
 '-x, y+1/2, -z+1/2'
 'x+1/2, -y+1/2, -z'

_cell_length_a     5.8403
_cell_length_b    16.3195
_cell_length_c    17.3615
_cell_angle_alpha  90.000
_cell_angle_beta   90.000
_cell_angle_gamma  90.000

_shelx_F_squared_multiplier     1.000

loop_
 _refln_index_h
 _refln_index_k
 _refln_index_l
 _refln_F_squared_calc
 _refln_F_squared_meas
 _refln_F_squared_sigma
 _refln_observed_status
   2   0   0          0.60          0.73         0.26 o
   4   0   0        119.38        104.11         2.31 o
   6   0   0          0.30          0.67         1.06 o
   1   1   0       4684.79       4997.76        85.19 o
   2   1   0        352.73        381.16         5.60 o
   3   1   0         35.89         31.85         0.83 o
   4   1   0         38.01         36.81         0.74 o
   5   1   0          0.20          0.20         0.44 o
   6   1   0         82.34         86.39         2.87 o
   7   1   0          1.01         -0.40         1.07 o
   0   2   0       1958.70       1928.39        52.58 o
   1   2   0         69.22         83.06         1.48 o
   2   2   0        211.87        162.59         2.66 o
   3   2   0         62.91        102.17         1.64 o
   4   2   0         70.48         85.92         1.67 o
   5   2   0         23.01         14.26         0.65 o
   6   2   0         33.99         36.08         1.67 o
   7   2   0          7.87          4.83         1.58 o
   1   3   0          0.81         -0.34         0.34 o
   2   3   0        364.54        332.50         5.26 o
   3   3   0         43.75         54.19         1.11 o
   4   3   0        561.48        491.35         8.33 o
   5   3   0          0.89          0.38         0.44 o
   6   3   0         15.69         15.76         1.19 o
   7   3   0         10.70         10.44         1.44 o
   0   4   0       2151.14       2489.85        61.68 o
   1   4   0         89.38         77.50         1.48 o
   2   4   0          0.90          3.56         0.21 o
   3   4   0         32.81         26.72         0.69 o
   4   4   0        190.97        190.93         3.17 o
   5   4   0         80.61         73.89         1.73 o
   6   4   0         17.75         16.20         1.16 o
   7   4   0          8.19         10.96         1.50 o
   1   5   0         48.05         47.35         0.93 o
   2   5   0        426.71        484.30         7.80 o
   3   5   0         33.35         34.00         0.76 o
   4   5   0          2.31          3.29         0.36 o
   5   5   0         10.40         14.81         0.96 o
   6   5   0          4.21          7.22         1.05 o
   7   5   0          5.72          4.97         1.15 o
   0   6   0       2274.93       2532.24        58.03 o
   1   6   0       1423.66       1507.88        24.50 o
   2   6   0       6308.07       7118.77       105.64 o
   3   6   0        471.89        433.86         7.28 o
   4   6   0        165.43        157.98         3.22 o
   5   6   0          6.09          7.69         0.81 o
   6   6   0         11.55         10.54         0.93 o
   7   6   0          2.34          3.85         1.06 o
   1   7   0       1507.26       1749.65        32.57 o
   2   7   0          7.88          9.57         0.48 o
   3   7   0         10.24         11.60         0.46 o
   4   7   0        470.63        460.83         8.09 o
   5   7   0         79.83         82.57         2.31 o
   6   7   0          0.05         -0.57         0.71 o
   7   7   0         12.30         13.23         1.29 o
   0   8   0          7.96         16.25         1.87 o
   1   8   0       1226.47       1255.62        23.70 o
   2   8   0       1492.02       1606.94        25.02 o
   3   8   0        217.04        216.52         3.93 o
   4   8   0        175.81        181.89         3.72 o
   5   8   0         99.08         93.33         2.47 o
   6   8   0          4.21          4.92         0.86 o
   7   8   0          5.89          6.90         1.09 o
   1   9   0          0.52          1.25         0.31 o
   2   9   0          5.12          6.82         0.37 o
   3   9   0         43.39         44.37         1.22 o
   4   9   0          0.64          3.76         0.51 o
   5   9   0          7.58         10.49         0.91 o
   6   9   0         12.69         13.77         0.99 o
   7   9   0          0.22         -0.56         1.03 o
   0  10   0        497.60        546.34        13.92 o
   1  10   0         43.72         38.73         0.91 o
   2  10   0          1.97          3.50         0.38 o
   3  10   0         96.24         84.01         1.93 o
   4  10   0          4.53          5.27         0.80 o
   5  10   0          7.33          6.60         0.88 o
   6  10   0         27.22         31.40         1.61 o
   1  11   0         12.47         11.05         0.52 o
   2  11   0          8.17          5.75         0.45 o
   3  11   0         50.42         43.37         1.31 o
   4  11   0         13.14         11.32         1.00 o
   5  11   0         18.93         21.42         1.34 o
   6  11   0         20.97         18.63         1.32 o
   0  12   0        203.84        208.29         6.11 o
   1  12   0          9.74         10.74         0.56 o
   2  12   0         20.03         18.96         0.73 o
   3  12   0         43.13         28.96         1.27 o
   4  12   0          2.22         -0.73         0.73 o
   5  12   0          5.15          8.04         1.13 o
   6  12   0          1.13          4.06         1.28 o
   1  13   0        477.77        426.81         8.89 o
   2  13   0          3.12          3.29         0.52 o
   3  13   0          0.01          0.46         0.74 o
   4  13   0          0.44          1.06         0.79 o
   5  13   0          0.16          1.89         1.40 o
   6  13   0          0.77          0.32         0.96 o
   0  14   0       3850.10       3687.64       102.70 o
   1  14   0         84.14         91.57         2.30 o
   2  14   0         24.12         20.38         1.06 o
   3  14   0         10.33          9.33         0.93 o
   4  14   0         10.44         10.72         1.11 o
   5  14   0          1.75          1.89         1.40 o
   1  15   0          1.13          0.30         0.57 o
   2  15   0        126.99        120.83         3.54 o
   3  15   0          7.76          6.94         0.84 o
   4  15   0          0.18         -0.32         0.99 o
   5  15   0          0.64          1.07         1.37 o
   0  16   0          3.59          2.51         0.82 o
   1  16   0          0.47          1.84         0.58 o
   2  16   0         30.51         24.89         1.30 o
   3  16   0          1.14         -0.34         0.71 o
   4  16   0         14.88         18.33         1.38 o
   5  16   0          0.94          0.85         1.46 o
   1  17   0          3.78          3.98         0.68 o
   2  17   0          8.34          5.72         0.87 o
   3  17   0          3.70          3.79         0.90 o
   4  17   0          4.59          5.66         1.76 o
   0  18   0         11.11         11.50         1.16 o
   1  18   0          1.68          1.76         0.68 o
   2  18   0          4.05          5.86         1.06 o
   3  18   0          4.33          3.90         1.24 o
   4  18   0         25.69         31.42         2.05 o
   1  19   0          1.42          1.85         0.87 o
   2  19   0          0.34          1.17         0.99 o
   3  19   0          8.47          9.75         1.15 o
   0  20   0          1.00          0.82         1.10 o
   1  20   0         10.15         12.09         1.19 o
   2  20   0         63.32         75.43         3.05 o
   3  20   0          8.38         13.73         1.41 o
   1  21   0         26.71         31.89         1.93 o
   2  21   0          0.02         -0.60         1.08 o
   1   0   1        490.13        441.33         6.62 o
   2   0   1       1173.70       1241.00        17.88 o
   3   0   1        488.07        565.56         8.38 o
   4   0   1        174.86        185.14         2.99 o
   5   0   1          3.02          3.54         0.48 o
   6   0   1          2.20          2.08         0.73 o
   7   0   1          9.23          7.46         1.53 o
  -7   1   1         10.83         14.25         2.06 o
  -6   1   1         10.73         13.76         1.10 o
  -5   1   1         37.60         29.01         1.47 o
  -4   1   1          7.43          9.75         0.39 o
  -3   1   1       1616.51       1837.69        26.51 o
  -2   1   1        208.11        221.45         3.09 o
  -1   1   1        107.59         86.33         1.34 o
   0   1   1        126.57        148.03         2.82 o
   1   1   1        107.25         84.87         2.08 o
   2   1   1        208.33        222.30         3.44 o
   3   1   1       1616.68       1842.97        26.74 o
   4   1   1          7.44          9.55         0.39 o
   5   1   1         37.50         29.32         1.01 o
   6   1   1         10.72         10.58         0.86 o
   7   1   1         10.80         12.39         1.78 o
  -7   2   1         31.22         29.41         2.28 o
  -6   2   1         55.71         50.25         3.12 o
  -5   2   1         16.53         14.57         0.70 o
  -4   2   1         11.85         12.44         0.44 o
  -3   2   1         30.87         33.41         0.72 o
  -2   2   1        572.96        635.64         9.02 o
  -1   2   1       4316.71       4853.73        69.11 o
   0   2   1        558.02        555.59         8.79 o
   1   2   1       4316.76       4842.28        76.55 o
   2   2   1        573.07        641.21         9.79 o
   3   2   1         30.94         34.98         1.08 o
   4   2   1         11.78         13.11         0.48 o
   5   2   1         16.57         13.99         0.78 o
   6   2   1         55.75         47.90         2.06 o
   7   2   1         31.22         32.09         3.37 o
  -7   3   1          8.51          7.75         1.20 o
  -6   3   1         72.93         68.94         3.58 o
  -5   3   1          9.03          7.90         0.66 o
  -4   3   1        117.45        118.57         2.11 o
  -3   3   1          0.54          2.10         0.49 o
  -2   3   1        207.57        190.26         3.00 o
  -1   3   1       1456.09       1556.48        24.62 o
   0   3   1         52.66         59.88         1.45 o
   1   3   1       1457.13       1583.88        24.07 o
   2   3   1        207.29        192.12         3.27 o
   3   3   1          0.55          2.54         0.40 o
   4   3   1        117.42        117.47         2.25 o
   5   3   1          9.08          6.82         0.61 o
   6   3   1         72.92         64.22         2.99 o
   7   3   1          8.50          8.33         1.31 o
  -7   4   1         15.53         14.56         1.37 o
  -6   4   1         14.65         14.97         1.03 o
  -5   4   1         53.55         54.89         1.87 o
  -4   4   1         10.39         15.28         0.56 o
  -3   4   1        242.46        264.54         4.38 o
  -2   4   1        281.03        293.24         4.89 o
  -1   4   1         62.24         68.66         1.27 o
   0   4   1        276.32        298.10         4.56 o
   1   4   1         62.10         71.64         1.19 o
   2   4   1        281.19        295.77         5.14 o
   3   4   1        242.40        262.34         4.46 o
   4   4   1         10.35         15.23         0.56 o
   5   4   1         53.54         52.06         1.37 o
   6   4   1         14.64         11.33         0.98 o
   7   4   1         15.54         15.69         1.57 o
  -7   5   1          0.01         -0.01         1.01 o
  -6   5   1          9.54          7.95         1.04 o
  -5   5   1        543.75        521.13        10.88 o
  -4   5   1        463.63        449.61         6.89 o
  -3   5   1        132.84        137.99         2.25 o
  -2   5   1         83.36         81.57         1.52 o
  -1   5   1        452.70        501.30         8.88 o
   0   5   1         12.61         16.18         0.65 o
   1   5   1        452.23        506.39         7.75 o
   2   5   1         83.26         81.42         1.68 o
   3   5   1        133.12        139.18         2.57 o
   4   5   1        463.51        444.03         7.22 o
   5   5   1        543.82        536.02        10.09 o
   6   5   1          9.55          9.25         1.01 o
   7   5   1          0.01          1.16         0.98 o
  -7   6   1         19.14         21.08         1.51 o
  -6   6   1          4.44          4.02         0.71 o
  -5   6   1        157.58        160.70         3.67 o
  -4   6   1        314.93        326.33         5.28 o
  -3   6   1        220.23        219.60         3.57 o
  -2   6   1        143.75        151.79         2.64 o
  -1   6   1         24.57         28.33         1.17 o
   0   6   1        714.37        685.19        13.36 o
   1   6   1         24.57         28.11         1.11 o
   2   6   1        143.87        149.18         2.70 o
   3   6   1        220.11        215.84         4.01 o
   4   6   1        315.12        320.59         5.74 o
   5   6   1        157.49        152.54         3.64 o
   6   6   1          4.43          1.82         0.77 o
   7   6   1         19.14         23.57         2.18 o
  -7   7   1          2.65          2.28         1.01 o
  -6   7   1          3.03          1.75         0.71 o
  -5   7   1        179.20        174.58         4.04 o
  -4   7   1         51.84         49.38         1.83 o
  -3   7   1         27.64         27.31         0.85 o
  -2   7   1        211.91        214.03         3.70 o
  -1   7   1       1220.88       1364.54        25.29 o
   0   7   1         80.82        100.46         2.07 o
   1   7   1       1220.61       1381.00        20.74 o
   2   7   1        211.65        213.11         3.58 o
   3   7   1         27.65         27.42         0.78 o
   4   7   1         51.80         50.12         1.72 o
   5   7   1        179.35        172.83         3.87 o
   6   7   1          3.04          1.86         0.88 o
   7   7   1          2.63          2.20         1.05 o
  -7   8   1          6.36          8.58         1.24 o
  -6   8   1          0.58          0.88         0.82 o
  -5   8   1        185.97        177.39         4.15 o
  -4   8   1        313.45        316.75         6.21 o
  -3   8   1        152.27        139.00         2.86 o
  -2   8   1        259.31        264.79         4.78 o
  -1   8   1        454.88        482.12         9.89 o
   0   8   1        455.49        464.23         9.11 o
   1   8   1        454.72        486.14         7.64 o
   2   8   1        259.05        265.00         4.41 o
   3   8   1        152.40        138.84         2.79 o
   4   8   1        313.30        305.16         6.10 o
   5   8   1        186.13        179.45         3.98 o
   6   8   1          0.58          1.79         0.79 o
   7   8   1          6.35          7.13         1.10 o
  -7   9   1          0.54          1.36         1.16 o
  -6   9   1          0.88          0.57         0.91 o
  -5   9   1        173.72        172.48         4.11 o
  -4   9   1        390.50        383.41         8.49 o
  -3   9   1        180.78        185.86         4.07 o
  -2   9   1        292.38        284.58         5.45 o
  -1   9   1         77.15         75.96         1.74 o
   0   9   1         24.87         23.34         0.83 o
   1   9   1         77.13         77.09         1.60 o
   2   9   1        292.46        289.65         5.48 o
   3   9   1        181.06        185.81         3.70 o
   4   9   1        390.51        384.48         7.53 o
   5   9   1        173.71        173.10         4.23 o
   6   9   1          0.87          0.75         0.90 o
   7   9   1          0.54          0.53         0.93 o
  -6  10   1          1.34          1.81         0.92 o
  -5  10   1         17.32         16.82         1.17 o
  -4  10   1         19.19         19.15         1.25 o
  -3  10   1          5.52          6.21         0.84 o
  -2  10   1        131.54        137.87         3.10 o
  -1  10   1        121.37        114.77         2.48 o
   0  10   1         12.50         11.46         0.61 o
   1  10   1        121.39        115.16         2.22 o
   2  10   1        131.68        136.21         2.59 o
   3  10   1          5.55          7.47         0.56 o
   4  10   1         19.23         19.73         0.92 o
   5  10   1         17.28         19.37         1.09 o
   6  10   1          1.34          2.62         0.80 o
  -6  11   1         40.93         49.58         2.83 o
  -5  11   1         15.83         16.30         1.87 o
  -4  11   1         20.14         19.59         1.29 o
  -3  11   1         40.79         37.42         1.36 o
  -2  11   1         25.68         24.75         0.89 o
  -1  11   1        192.56        196.14         3.94 o
   0  11   1          0.20         -0.11         0.26 o
   1  11   1        192.97        204.36         4.29 o
   2  11   1         25.74         25.43         0.87 o
   3  11   1         40.66         36.65         1.08 o
   4  11   1         20.06         17.02         0.87 o
   5  11   1         15.85         14.17         0.98 o
   6  11   1         40.90         52.73         3.44 o
  -6  12   1         13.86         16.66         2.32 o
  -5  12   1          6.52          7.79         1.46 o
  -4  12   1         12.96         11.17         0.99 o
  -3  12   1         13.50         12.54         0.94 o
  -2  12   1         84.94         76.93         2.04 o
  -1  12   1          0.21         -0.17         0.36 o
   0  12   1          2.91          3.95         0.46 o
   1  12   1          0.21          0.21         0.38 o
   2  12   1         85.00         79.95         1.99 o
   3  12   1         13.46         11.12         0.94 o
   4  12   1         12.93         12.33         0.88 o
   5  12   1          6.52          4.91         1.03 o
   6  12   1         13.85         15.55         1.29 o
  -6  13   1          3.96          5.71         1.25 o
  -5  13   1          8.64         11.14         1.44 o
  -4  13   1          7.62          5.45         0.91 o
  -3  13   1         63.84         48.56         1.80 o
  -2  13   1         24.33         23.11         1.20 o
  -1  13   1         55.64         52.01         1.52 o
   0  13   1        646.29        632.86        12.72 o
   1  13   1         55.66         54.07         2.02 o
   2  13   1         24.27         22.08         0.90 o
   3  13   1         63.82         45.16         1.56 o
   4  13   1          7.61          4.95         0.78 o
   5  13   1          8.67          8.88         1.22 o
   6  13   1          3.97          3.58         1.10 o
  -5  14   1         20.20         20.62         1.94 o
  -4  14   1         26.23         23.33         1.45 o
  -3  14   1         20.88         17.67         1.18 o
  -2  14   1         41.96         35.80         1.37 o
  -1  14   1         64.18         63.22         1.94 o
   0  14   1         36.22         41.08         2.53 o
   1  14   1         64.12         60.34         1.71 o
   2  14   1         41.89         34.78         1.25 o
   3  14   1         20.88         16.86         1.06 o
   4  14   1         26.26         21.01         1.34 o
   5  14   1         20.21         18.85         1.51 o
  -5  15   1          0.06          1.17         1.60 o
  -4  15   1          4.27          4.77         1.02 o
  -3  15   1         89.38         80.10         2.46 o
  -2  15   1         68.98         61.25         2.22 o
  -1  15   1         93.97         87.59         2.60 o
   0  15   1         83.18         82.79         2.72 o
   1  15   1         94.17         87.61         2.17 o
   2  15   1         68.97         63.02         1.92 o
   3  15   1         89.44         74.27         2.48 o
   4  15   1          4.29          3.45         1.01 o
   5  15   1          0.06          1.25         1.38 o
  -5  16   1          4.72          5.22         1.72 o
  -4  16   1          3.85          4.64         1.09 o
  -3  16   1          4.21          4.66         0.88 o
  -2  16   1          4.77          3.43         0.75 o
  -1  16   1        105.22        105.52         2.64 o
   0  16   1         17.53         17.10         0.99 o
   1  16   1        105.24        104.23         2.52 o
   2  16   1          4.76          4.42         0.67 o
   3  16   1          4.20          4.73         0.92 o
   4  16   1          3.82          4.46         1.11 o
   5  16   1          4.71          4.99         1.58 o
  -4  17   1          2.93          2.27         1.19 o
  -3  17   1          4.49          4.00         0.94 o
  -2  17   1          5.21          5.71         0.93 o
  -1  17   1         81.88         79.19         2.17 o
   0  17   1          1.30          1.14         0.60 o
   1  17   1         81.75         78.17         2.25 o
   2  17   1          5.22          5.28         0.87 o
   3  17   1          4.47          3.63         0.90 o
   4  17   1          2.91          3.31         1.47 o
  -4  18   1          1.17          2.31         1.17 o
  -3  18   1          7.45          7.27         1.42 o
  -2  18   1          4.93          7.18         0.98 o
  -1  18   1          2.55          3.69         0.75 o
   0  18   1          0.51          0.36         0.63 o
   1  18   1          2.54          3.28         0.65 o
   2  18   1          4.94          5.77         0.87 o
   3  18   1          7.43          6.72         1.07 o
   4  18   1          1.17          2.55         1.29 o
  -3  19   1          1.64          2.65         1.23 o
  -2  19   1          3.32          6.17         1.14 o
  -1  19   1         13.40         14.83         1.14 o
   0  19   1          0.06          0.09         0.71 o
   1  19   1         13.35         15.78         1.05 o
   2  19   1          3.32          4.73         1.04 o
   3  19   1          1.65          3.01         1.02 o
  -3  20   1          5.31          7.30         1.37 o
  -2  20   1          1.03          4.16         1.11 o
  -1  20   1          9.56         12.22         1.39 o
   0  20   1          2.49          3.39         0.90 o
   1  20   1          9.57         11.62         1.20 o
   2  20   1          1.03          4.68         1.24 o
   3  20   1          5.32          5.48         1.36 o
  -2  21   1         12.44         16.42         2.66 o
  -1  21   1          3.64          7.50         1.24 o
   0  21   1          0.42          1.61         0.88 o
   1  21   1          3.64          8.21         1.09 o
   2  21   1         12.42         17.00         1.60 o
   0   0   2       1345.95       1412.62        33.94 o
   1   0   2      20450.64      21594.76       330.41 o
   2   0   2       5325.08       5537.83        77.44 o
   3   0   2        358.28        423.99         6.66 o
   4   0   2        243.24        262.94         4.40 o
   5   0   2         27.08         28.03         1.28 o
   6   0   2         11.14          8.82         0.91 o
   7   0   2          0.84          0.37         1.06 o
  -7   1   2          2.58          0.07         1.30 o
  -6   1   2         25.70         23.13         1.43 o
  -5   1   2         19.48         17.97         0.84 o
  -4   1   2         20.63         26.43         0.70 o
  -3   1   2        209.91        239.58         3.48 o
  -2   1   2        399.75        378.82         5.44 o
  -1   1   2       2703.30       3097.17        46.91 o
   0   1   2        697.85        706.18        13.28 o
   1   1   2       2700.47       3100.35        48.69 o
   2   1   2        399.85        387.19         5.96 o
   3   1   2        209.43        235.87         3.81 o
   4   1   2         20.58         26.27         0.70 o
   5   1   2         19.47         18.21         0.90 o
   6   1   2         25.67         22.20         1.46 o
   7   1   2          2.59          1.26         1.20 o
  -7   2   2          6.10          7.18         1.30 o
  -6   2   2         45.63         41.58         2.47 o
  -5   2   2         23.45         24.73         0.97 o
  -4   2   2        117.19        139.05         2.38 o
  -3   2   2        294.92        299.71         4.27 o
  -2   2   2        515.22        596.29         8.89 o
  -1   2   2       4756.42       4873.13        81.82 o
   0   2   2         71.33         79.08         1.57 o
   1   2   2       4753.85       4921.41        75.40 o
   2   2   2        514.48        595.11         9.24 o
   3   2   2        295.71        306.27         4.55 o
   4   2   2        117.33        142.36         2.41 o
   5   2   2         23.59         24.35         0.90 o
   6   2   2         45.68         39.65         2.14 o
   7   2   2          6.07          6.38         1.33 o
  -7   3   2          1.39          1.51         2.13 o
  -6   3   2          6.22          8.50         0.83 o
  -5   3   2         24.83         22.73         1.14 o
  -4   3   2         31.29         33.55         0.78 o
  -3   3   2         73.07         83.23         1.31 o
  -2   3   2        562.37        547.30         8.04 o
  -1   3   2       1416.98       1436.54        25.37 o
   0   3   2       3415.34       3880.82        64.65 o
   1   3   2       1418.17       1500.21        22.65 o
   2   3   2        562.15        534.51         8.31 o
   3   3   2         73.14         80.46         1.49 o
   4   3   2         31.35         33.57         1.02 o
   5   3   2         24.80         23.06         1.04 o
   6   3   2          6.23          7.05         0.81 o
   7   3   2          1.40          2.37         1.17 o
  -7   4   2         14.97         18.98         1.41 o
  -6   4   2         23.86         24.27         1.80 o
  -5   4   2        240.00        239.55         5.91 o
  -4   4   2        170.04        156.93         2.70 o
  -3   4   2         75.15         79.67         1.36 o
  -2   4   2         16.17         18.50         0.70 o
  -1   4   2       1435.54       1491.34        25.11 o
   0   4   2        864.65       1022.10        15.42 o
   1   4   2       1434.98       1571.73        24.21 o
   2   4   2         16.15         19.09         0.72 o
   3   4   2         75.42         80.97         1.58 o
   4   4   2        170.02        156.31         2.76 o
   5   4   2        239.62        232.41         4.36 o
   6   4   2         23.79         22.66         1.35 o
   7   4   2         15.03         16.83         1.66 o
  -7   5   2          6.63         10.06         1.39 o
  -6   5   2          1.70          1.90         0.70 o
  -5   5   2         33.92         35.46         1.68 o
  -4   5   2         43.88         46.75         1.31 o
  -3   5   2         66.16         82.76         1.48 o
  -2   5   2        457.11        474.13         7.48 o
  -1   5   2        289.77        299.63         4.57 o
   0   5   2         30.89         21.48         0.51 o
   1   5   2        289.02        302.50         4.93 o
   2   5   2        457.38        468.83         7.64 o
   3   5   2         66.17         81.16         1.57 o
   4   5   2         43.83         46.94         1.09 o
   5   5   2         33.92         34.43         1.53 o
   6   5   2          1.70          1.39         0.75 o
   7   5   2          6.62          7.58         1.23 o
  -7   6   2          3.01          4.70         1.06 o
  -6   6   2          5.39          4.10         0.72 o
  -5   6   2         38.32         37.97         1.29 o
  -4   6   2        729.71        706.47        11.79 o
  -3   6   2        152.43        163.47         3.00 o
  -2   6   2       1071.18       1176.72        18.96 o
  -1   6   2        354.69        379.60         7.46 o
   0   6   2         23.72         16.14         0.55 o
   1   6   2        354.89        396.03         6.40 o
   2   6   2       1072.45       1162.39        18.70 o
   3   6   2        152.49        163.87         3.37 o
   4   6   2        729.64        705.56        12.19 o
   5   6   2         38.36         38.38         1.94 o
   6   6   2          5.40          6.37         0.88 o
   7   6   2          3.00          2.98         1.20 o
  -7   7   2          5.03          6.59         1.03 o
  -6   7   2          4.96          4.53         0.98 o
  -5   7   2          1.01          0.88         0.55 o
  -4   7   2         38.88         40.40         1.12 o
  -3   7   2         67.23         68.00         1.43 o
  -2   7   2        847.24        867.51        14.66 o
  -1   7   2        937.42       1047.53        20.59 o
   0   7   2         88.37        105.19         2.51 o
   1   7   2        937.84       1086.99        16.80 o
   2   7   2        846.85        895.44        14.54 o
   3   7   2         67.15         68.78         1.39 o
   4   7   2         38.88         40.50         1.19 o
   5   7   2          1.01         -0.24         0.64 o
   6   7   2          4.98          4.54         0.97 o
   7   7   2          5.03          5.28         1.04 o
  -7   8   2          2.50          2.08         1.11 o
  -6   8   2         32.94         37.35         1.85 o
  -5   8   2         32.92         33.97         1.22 o
  -4   8   2        437.71        417.29         8.25 o
  -3   8   2         12.26         14.48         0.73 o
  -2   8   2        505.10        516.75         9.22 o
  -1   8   2        286.31        321.51         6.11 o
   0   8   2          2.19          1.97         0.28 o
   1   8   2        285.78        330.77         5.56 o
   2   8   2        504.48        522.01         8.56 o
   3   8   2         12.32         13.90         0.65 o
   4   8   2        437.58        397.01         7.66 o
   5   8   2         32.82         33.63         1.47 o
   6   8   2         32.95         34.19         1.77 o
   7   8   2          2.49          3.20         1.03 o
  -7   9   2         11.41         12.07         1.66 o
  -6   9   2          0.51          0.31         0.78 o
  -5   9   2         12.12         14.54         0.98 o
  -4   9   2         37.36         38.18         1.61 o
  -3   9   2         11.06         11.87         0.74 o
  -2   9   2        539.46        528.21        10.01 o
  -1   9   2         85.02         87.31         1.85 o
   0   9   2        341.15        318.07         6.76 o
   1   9   2         85.04         88.78         1.56 o
   2   9   2        539.09        545.36         8.97 o
   3   9   2         11.02         13.38         0.51 o
   4   9   2         37.31         36.24         1.22 o
   5   9   2         12.15         11.76         1.07 o
   6   9   2          0.51          1.44         0.80 o
   7   9   2         11.41         10.95         1.19 o
  -6  10   2          6.71          3.55         1.24 o
  -5  10   2         41.41         41.89         1.97 o
  -4  10   2        192.97        177.88         4.86 o
  -3  10   2        124.75        114.50         3.29 o
  -2  10   2          9.15         11.96         0.51 o
  -1  10   2        241.24        249.39         5.07 o
   0  10   2        102.64        119.21         2.96 o
   1  10   2        241.57        254.04         4.24 o
   2  10   2          9.12         11.89         0.47 o
   3  10   2        124.44        114.94         2.47 o
   4  10   2        193.15        176.36         4.29 o
   5  10   2         41.54         43.93         1.61 o
   6  10   2          6.73          5.61         0.90 o
  -6  11   2         13.47         13.75         1.42 o
  -5  11   2         10.12         10.89         1.34 o
  -4  11   2         32.91         29.51         1.43 o
  -3  11   2         13.51         10.57         0.98 o
  -2  11   2          4.15          4.60         0.43 o
  -1  11   2         46.77         44.38         1.21 o
   0  11   2        264.82        226.76         4.51 o
   1  11   2         46.70         48.78         1.23 o
   2  11   2          4.12          4.25         0.37 o
   3  11   2         13.53         12.83         0.58 o
   4  11   2         32.90         30.79         1.16 o
   5  11   2         10.13         10.34         0.83 o
   6  11   2         13.47         13.83         1.39 o
  -6  12   2         35.09         39.98         2.20 o
  -5  12   2          0.27          0.77         0.92 o
  -4  12   2         38.64         29.13         1.49 o
  -3  12   2         79.97         68.58         2.14 o
  -2  12   2         79.21         76.14         2.01 o
  -1  12   2         65.77         60.95         1.66 o
   0  12   2        174.33        153.85         3.57 o
   1  12   2         65.72         59.62         1.52 o
   2  12   2         79.41         77.08         1.85 o
   3  12   2         79.89         66.96         1.92 o
   4  12   2         38.52         28.79         1.09 o
   5  12   2          0.27          0.88         0.88 o
   6  12   2         35.02         41.12         2.07 o
  -6  13   2          7.23          7.45         1.55 o
  -5  13   2          4.13          5.52         1.09 o
  -4  13   2          4.88          5.41         0.88 o
  -3  13   2         19.57         17.80         1.09 o
  -2  13   2          6.44          5.83         0.64 o
  -1  13   2        157.77        143.23         3.34 o
   0  13   2        890.48        805.58        17.46 o
   1  13   2        157.88        146.08         3.78 o
   2  13   2          6.46          6.54         0.56 o
   3  13   2         19.60         15.92         0.92 o
   4  13   2          4.88          4.80         0.99 o
   5  13   2          4.13          4.67         1.17 o
   6  13   2          7.24          6.78         1.34 o
  -5  14   2          2.10          4.05         1.51 o
  -4  14   2         22.98         23.35         1.44 o
  -3  14   2         46.43         40.57         1.69 o
  -2  14   2         76.24         64.48         2.00 o
  -1  14   2        656.86        602.70        12.69 o
   0  14   2        142.15        139.86         5.04 o
   1  14   2        657.27        596.53        12.18 o
   2  14   2         76.12         63.63         1.74 o
   3  14   2         46.42         43.92         1.59 o
   4  14   2         22.98         24.12         1.91 o
   5  14   2          2.08          1.40         1.42 o
  -5  15   2         14.19         15.55         1.91 o
  -4  15   2          0.86          0.96         0.88 o
  -3  15   2          3.00          4.50         0.89 o
  -2  15   2         21.51         16.74         1.13 o
  -1  15   2         56.94         57.94         1.98 o
   0  15   2         62.24         59.19         3.58 o
   1  15   2         56.86         56.94         1.76 o
   2  15   2         21.46         20.65         0.94 o
   3  15   2          2.99          3.47         0.74 o
   4  15   2          0.85          1.67         0.82 o
   5  15   2         14.20         17.20         1.77 o
  -5  16   2          3.85          4.04         1.60 o
  -4  16   2          4.65          4.98         1.53 o
  -3  16   2         11.06         10.89         1.00 o
  -2  16   2         32.27         28.68         1.41 o
  -1  16   2         48.13         48.52         1.72 o
   0  16   2          0.46         -0.04         0.64 o
   1  16   2         48.01         49.35         1.50 o
   2  16   2         32.26         28.58         1.13 o
   3  16   2         11.12         10.98         0.90 o
   4  16   2          4.67          6.31         1.26 o
   5  16   2          3.87          7.03         1.81 o
  -4  17   2          0.94          0.75         1.18 o
  -3  17   2          8.74          9.71         0.99 o
  -2  17   2         33.95         32.31         1.60 o
  -1  17   2          2.15          2.89         0.68 o
   0  17   2          2.56          1.66         0.63 o
   1  17   2          2.14          1.93         0.60 o
   2  17   2         34.01         33.14         1.48 o
   3  17   2          8.77          9.05         0.91 o
   4  17   2          0.94          1.52         1.29 o
  -4  18   2          1.87          2.85         1.24 o
  -3  18   2          0.87          1.04         1.00 o
  -2  18   2         23.13         23.31         1.65 o
  -1  18   2          4.79          5.88         0.78 o
   0  18   2         14.60         13.27         0.96 o
   1  18   2          4.76          6.56         0.79 o
   2  18   2         23.16         24.28         1.18 o
   3  18   2          0.86          1.47         0.93 o
   4  18   2          1.88          2.41         1.14 o
  -3  19   2          5.63          5.41         1.17 o
  -2  19   2         35.55         38.79         2.28 o
  -1  19   2          6.95          8.88         1.06 o
   0  19   2         19.84         23.71         1.18 o
   1  19   2          6.93          5.87         1.04 o
   2  19   2         35.52         38.97         1.70 o
   3  19   2          5.64          6.33         1.14 o
  -3  20   2         25.62         33.16         2.48 o
  -2  20   2         39.27         45.63         2.95 o
  -1  20   2          9.11          9.93         1.27 o
   0  20   2          0.04         -0.89         0.89 o
   1  20   2          9.08          8.69         1.37 o
   2  20   2         39.32         45.21         2.00 o
   3  20   2         25.65         33.34         2.79 o
  -2  21   2         11.44         21.03         5.41 o
  -1  21   2          6.07          6.66         1.23 o
   0  21   2         25.04         25.48         1.52 o
   1  21   2          6.09          7.45         1.27 o
   1   0   3       7896.97       8339.22       128.05 o
   2   0   3          2.23          4.06         0.20 o
   3   0   3        924.14       1044.58        16.46 o
   4   0   3          2.14          3.13         0.30 o
   5   0   3         25.48         22.74         0.95 o
   6   0   3         30.25         25.04         1.30 o
   7   0   3          0.10         -0.14         0.97 o
  -7   1   3          9.95         12.22         1.32 o
  -6   1   3          0.46         -0.29         0.66 o
  -5   1   3         14.60         12.95         0.81 o
  -4   1   3        102.42        113.52         2.06 o
  -3   1   3        229.49        257.22         3.94 o
  -2   1   3        631.87        588.55         8.99 o
  -1   1   3       7656.33       8120.51       141.35 o
   0   1   3        218.93        214.58         5.54 o
   1   1   3       7658.91       8326.29       128.27 o
   2   1   3        631.48        590.85         9.14 o
   3   1   3        229.03        254.99         4.10 o
   4   1   3        102.68        113.75         2.02 o
   5   1   3         14.52         13.19         0.73 o
   6   1   3          0.47         -0.68         0.68 o
   7   1   3          9.92         10.26         1.33 o
  -7   2   3          7.70          8.77         1.80 o
  -6   2   3         15.85         15.10         1.09 o
  -5   2   3         19.69         17.93         1.05 o
  -4   2   3         63.29         68.79         1.31 o
  -3   2   3        394.44        440.93         6.69 o
  -2   2   3        327.28        324.33         4.99 o
  -1   2   3       2134.91       2258.38        40.84 o
   0   2   3        148.22        151.91         4.36 o
   1   2   3       2133.32       2342.87        35.41 o
   2   2   3        327.63        320.03         5.55 o
   3   2   3        394.67        447.02         6.58 o
   4   2   3         63.19         68.14         1.52 o
   5   2   3         19.68         17.10         0.77 o
   6   2   3         15.90         15.30         1.12 o
   7   2   3          7.68          6.67         1.32 o
  -7   3   3         23.15         22.03         1.67 o
  -6   3   3          3.97          3.58         0.72 o
  -5   3   3         99.42         95.64         3.98 o
  -4   3   3         58.62         63.28         1.13 o
  -3   3   3        173.61        170.36         2.52 o
  -2   3   3        355.07        375.54         6.01 o
  -1   3   3        434.49        440.99         7.86 o
   0   3   3        746.13        732.06        11.79 o
   1   3   3        434.57        455.45         6.51 o
   2   3   3        355.19        371.69         5.86 o
   3   3   3        173.69        169.79         2.66 o
   4   3   3         58.44         61.32         1.34 o
   5   3   3         99.49         94.72         2.38 o
   6   3   3          3.96          2.41         1.03 o
   7   3   3         23.16         22.52         2.76 o
  -7   4   3         12.35         11.78         1.49 o
  -6   4   3         35.66         30.34         2.58 o
  -5   4   3        226.54        212.55         6.39 o
  -4   4   3          9.65          7.46         0.61 o
  -3   4   3         28.31         24.58         0.54 o
  -2   4   3        189.49        199.99         3.28 o
  -1   4   3        863.47        822.98        14.81 o
   0   4   3       1044.94       1011.86        16.22 o
   1   4   3        863.61        859.55        13.40 o
   2   4   3        189.60        192.46         3.08 o
   3   4   3         28.23         23.09         0.67 o
   4   4   3          9.60          6.53         0.45 o
   5   4   3        226.71        210.90         4.36 o
   6   4   3         35.68         29.08         1.34 o
   7   4   3         12.35         14.81         1.54 o
  -7   5   3         10.45         12.71         1.51 o
  -6   5   3          3.18          2.37         0.67 o
  -5   5   3        220.55        224.64         4.45 o
  -4   5   3         96.44         98.04         2.04 o
  -3   5   3         47.54         50.03         0.94 o
  -2   5   3        734.17        784.05        13.54 o
  -1   5   3         73.68         70.23         1.40 o
   0   5   3       1145.72       1149.05        17.81 o
   1   5   3         73.73         73.58         1.22 o
   2   5   3        733.67        784.34        12.41 o
   3   5   3         47.51         47.97         0.95 o
   4   5   3         96.69         95.55         2.12 o
   5   5   3        220.73        226.65         5.49 o
   6   5   3          3.16          2.63         0.79 o
   7   5   3         10.46         16.29         1.59 o
  -7   6   3          4.47          2.89         1.45 o
  -6   6   3         21.04         22.54         1.37 o
  -5   6   3        176.06        176.95         3.43 o
  -4   6   3        143.35        140.66         2.97 o
  -3   6   3        171.37        185.69         3.35 o
  -2   6   3        408.47        465.96         7.73 o
  -1   6   3       2069.49       2178.86        35.40 o
   0   6   3         37.09         43.00         0.99 o
   1   6   3       2070.11       2227.98        34.93 o
   2   6   3        408.74        459.07         7.52 o
   3   6   3        171.63        181.28         2.95 o
   4   6   3        143.39        136.43         2.95 o
   5   6   3        175.83        175.47         4.61 o
   6   6   3         21.03         20.13         1.29 o
   7   6   3          4.48          5.72         1.16 o
  -7   7   3          7.98          8.26         1.64 o
  -6   7   3          2.01          2.05         0.78 o
  -5   7   3         31.99         32.91         1.20 o
  -4   7   3         95.38         93.55         2.26 o
  -3   7   3         80.10         71.55         1.44 o
  -2   7   3        171.85        179.16         3.19 o
  -1   7   3       1191.79       1275.65        21.87 o
   0   7   3         66.53         62.08         1.09 o
   1   7   3       1192.55       1323.14        21.48 o
   2   7   3        171.54        184.22         3.09 o
   3   7   3         79.74         72.37         1.49 o
   4   7   3         95.29         92.18         2.09 o
   5   7   3         31.88         30.71         1.27 o
   6   7   3          1.99          2.67         0.90 o
   7   7   3          7.98          8.90         1.22 o
  -7   8   3          5.42          5.74         1.25 o
  -6   8   3         11.77         11.12         1.34 o
  -5   8   3         90.80         93.16         2.47 o
  -4   8   3        180.02        187.85         5.44 o
  -3   8   3        244.29        226.04         4.67 o
  -2   8   3         45.15         53.95         1.64 o
  -1   8   3        329.79        342.31         6.57 o
   0   8   3          0.82          1.48         0.21 o
   1   8   3        329.93        357.45         5.62 o
   2   8   3         45.17         54.41         1.32 o
   3   8   3        244.19        221.83         3.98 o
   4   8   3        180.09        179.49         4.45 o
   5   8   3         90.88         92.09         2.35 o
   6   8   3         11.75         12.77         1.16 o
   7   8   3          5.41          3.92         1.14 o
  -7   9   3          1.55          2.47         1.55 o
  -6   9   3         16.79         17.06         1.84 o
  -5   9   3         81.46         81.27         2.45 o
  -4   9   3         19.99         21.22         1.16 o
  -3   9   3         20.61         14.70         0.96 o
  -2   9   3         59.20         61.52         1.59 o
  -1   9   3         50.28         59.92         2.13 o
   0   9   3        603.92        665.31        11.45 o
   1   9   3         50.12         61.75         1.88 o
   2   9   3         59.33         62.95         1.35 o
   3   9   3         20.60         16.29         1.13 o
   4   9   3         19.98         19.78         0.92 o
   5   9   3         81.46         78.13         2.33 o
   6   9   3         16.84         17.38         1.23 o
   7   9   3          1.54          0.91         1.68 o
  -6  10   3          3.66          3.93         1.32 o
  -5  10   3        114.58        106.21         3.28 o
  -4  10   3         22.99         22.70         1.43 o
  -3  10   3         25.94         25.57         1.21 o
  -2  10   3         10.06         10.94         0.46 o
  -1  10   3        116.21        111.25         2.29 o
   0  10   3        347.43        322.02         6.05 o
   1  10   3        116.14        117.16         1.97 o
   2  10   3         10.10         10.50         0.42 o
   3  10   3         25.85         25.11         0.90 o
   4  10   3         22.99         22.97         1.04 o
   5  10   3        114.46        111.44         3.07 o
   6  10   3          3.66          3.74         0.96 o
  -6  11   3          5.62          8.44         1.44 o
  -5  11   3          5.34          5.85         1.14 o
  -4  11   3         59.77         58.38         2.13 o
  -3  11   3         16.18         14.71         1.84 o
  -2  11   3         18.42         18.36         1.00 o
  -1  11   3         13.83         15.00         0.69 o
   0  11   3          1.91          1.19         0.29 o
   1  11   3         13.88         15.95         0.57 o
   2  11   3         18.42         19.09         0.70 o
   3  11   3         16.19         13.41         0.68 o
   4  11   3         59.86         57.26         1.93 o
   5  11   3          5.32          7.60         0.91 o
   6  11   3          5.65          9.94         1.15 o
  -6  12   3          4.31          6.49         1.38 o
  -5  12   3         12.98         11.08         1.22 o
  -4  12   3          7.68          4.73         0.82 o
  -3  12   3         27.83         27.14         1.46 o
  -2  12   3         12.56         11.94         0.77 o
  -1  12   3        179.14        167.79         3.76 o
   0  12   3          0.55          1.33         0.46 o
   1  12   3        179.25        168.36         4.04 o
   2  12   3         12.63         13.51         0.55 o
   3  12   3         27.76         23.18         0.92 o
   4  12   3          7.67          5.99         0.85 o
   5  12   3         13.01         11.77         1.03 o
   6  12   3          4.30          7.67         1.49 o
  -6  13   3          0.95          0.82         1.26 o
  -5  13   3          9.22          9.31         1.27 o
  -4  13   3         11.03         11.62         1.08 o
  -3  13   3         26.23         26.11         1.27 o
  -2  13   3        188.97        154.11         3.95 o
  -1  13   3        264.93        239.38         5.28 o
   0  13   3         14.16         15.00         1.38 o
   1  13   3        264.40        240.29         5.00 o
   2  13   3        189.00        156.54         3.38 o
   3  13   3         26.24         22.92         0.99 o
   4  13   3         11.00         11.52         1.07 o
   5  13   3          9.18         10.12         1.21 o
   6  13   3          0.95          1.90         1.04 o
  -5  14   3          6.12          6.75         1.60 o
  -4  14   3          4.06          3.45         0.99 o
  -3  14   3         78.68         66.89         2.10 o
  -2  14   3         13.25         11.56         1.06 o
  -1  14   3        143.62        134.98         3.92 o
   0  14   3          6.40         10.76         0.97 o
   1  14   3        143.64        132.20         4.13 o
   2  14   3         13.23         12.14         0.71 o
   3  14   3         78.72         63.20         2.09 o
   4  14   3          4.05          3.59         0.90 o
   5  14   3          6.12          5.86         1.31 o
  -5  15   3          4.31          7.89         1.48 o
  -4  15   3         10.18          8.69         1.08 o
  -3  15   3         11.01          9.02         0.93 o
  -2  15   3         38.09         38.47         1.62 o
  -1  15   3        107.40        102.74         2.71 o
   0  15   3         60.00         62.01         1.90 o
   1  15   3        107.53        104.38         2.61 o
   2  15   3         38.09         38.03         1.38 o
   3  15   3         11.00          9.73         0.79 o
   4  15   3         10.25          7.04         1.06 o
   5  15   3          4.31          8.87         1.48 o
  -5  16   3          2.01          1.89         1.33 o
  -4  16   3          5.92          6.05         1.28 o
  -3  16   3         17.90         18.72         1.24 o
  -2  16   3          3.02          3.06         0.81 o
  -1  16   3         53.99         53.67         1.89 o
   0  16   3          9.81          7.87         0.75 o
   1  16   3         53.92         56.03         1.96 o
   2  16   3          3.03          3.34         0.59 o
   3  16   3         17.87         18.39         1.08 o
   4  16   3          5.91          7.13         1.33 o
   5  16   3          1.99          2.88         1.30 o
  -4  17   3          0.67          1.96         1.36 o
  -3  17   3          0.91         -0.82         0.82 o
  -2  17   3          6.39          5.71         1.07 o
  -1  17   3         10.30          8.17         0.89 o
   0  17   3          2.00          1.27         0.63 o
   1  17   3         10.30          9.79         0.89 o
   2  17   3          6.40          6.03         0.72 o
   3  17   3          0.91         -0.16         0.71 o
   4  17   3          0.68          1.59         1.15 o
  -4  18   3          1.00          0.30         1.25 o
  -3  18   3          1.21         -0.10         1.04 o
  -2  18   3          3.93          5.33         1.00 o
  -1  18   3         16.43         17.39         1.16 o
   0  18   3         13.23         13.25         0.93 o
   1  18   3         16.43         16.32         1.00 o
   2  18   3          3.92          3.47         0.79 o
   3  18   3          1.21          1.08         1.02 o
   4  18   3          0.99          0.26         1.14 o
  -3  19   3          3.40          3.26         1.21 o
  -2  19   3          5.91          5.48         1.46 o
  -1  19   3          7.49         11.28         1.15 o
   0  19   3          7.98          8.42         0.92 o
   1  19   3          7.54          8.94         0.97 o
   2  19   3          5.93          4.90         1.00 o
   3  19   3          3.38          4.12         1.15 o
  -2  20   3          1.34          1.31         1.22 o
  -1  20   3         19.60         27.99         2.63 o
   0  20   3          3.40          2.99         1.17 o
   1  20   3         19.61         24.98         1.83 o
   2  20   3          1.34          0.83         1.11 o
  -1  21   3         12.05         14.25         1.60 o
   0  21   3          1.27          2.95         1.17 o
   1  21   3         12.06         15.24         1.30 o
   0   0   4       3529.89       3904.30        97.00 o
   1   0   4       1309.48       1514.63        24.30 o
   2   0   4       2704.87       2906.48        45.53 o
   3   0   4        282.25        266.41         4.33 o
   4   0   4         41.61         33.64         0.81 o
   5   0   4         15.85         12.65         0.72 o
   6   0   4          0.79          0.25         0.65 o
   7   0   4         15.23         15.48         1.46 o
  -7   1   4          3.91          3.47         1.38 o
  -6   1   4         61.87         60.08         3.92 o
  -5   1   4         74.19         62.36         2.51 o
  -4   1   4         32.71         34.26         0.84 o
  -3   1   4         39.66         40.83         0.81 o
  -2   1   4        265.66        297.09         4.94 o
  -1   1   4       3153.78       3357.25        57.11 o
   0   1   4      25304.34      26283.46       448.85 o
   1   1   4       3153.52       3299.64        49.78 o
   2   1   4        265.61        298.70         4.47 o
   3   1   4         39.59         41.49         0.96 o
   4   1   4         32.74         34.56         1.07 o
   5   1   4         74.11         60.72         1.89 o
   6   1   4         61.95         63.13         2.50 o
   7   1   4          3.91          3.49         1.08 o
  -7   2   4          3.81          3.60         1.44 o
  -6   2   4         50.29         46.17         2.25 o
  -5   2   4         48.01         39.97         1.39 o
  -4   2   4         41.75         50.64         1.13 o
  -3   2   4        141.88        136.76         2.29 o
  -2   2   4        650.96        737.62        11.25 o
  -1   2   4       3049.61       3436.92        64.63 o
   0   2   4      17214.88      18096.96       322.28 o
   1   2   4       3051.08       3374.35        49.89 o
   2   2   4        652.11        717.23        10.89 o
   3   2   4        141.87        138.47         2.26 o
   4   2   4         41.71         49.67         1.05 o
   5   2   4         47.97         40.17         1.52 o
   6   2   4         50.32         47.08         2.14 o
   7   2   4          3.80          3.00         2.40 o
  -7   3   4          6.86          6.90         1.72 o
  -6   3   4          0.23          0.68         0.64 o
  -5   3   4        103.03         95.79         2.70 o
  -4   3   4         47.20         50.96         1.19 o
  -3   3   4         67.65         78.53         1.45 o
  -2   3   4        351.02        342.48         5.39 o
  -1   3   4        834.42        853.03        15.87 o
   0   3   4        352.94        344.65         5.73 o
   1   3   4        834.54        869.85        14.05 o
   2   3   4        350.63        327.81         5.29 o
   3   3   4         67.75         77.22         1.45 o
   4   3   4         47.06         48.73         1.26 o
   5   3   4        103.16         96.30         2.47 o
   6   3   4          0.23          0.81         0.72 o
   7   3   4          6.86          9.73         1.61 o
  -7   4   4          4.74          5.15         1.10 o
  -6   4   4         32.98         33.73         2.02 o
  -5   4   4        192.91        194.06         4.14 o
  -4   4   4          1.34          1.80         0.35 o
  -3   4   4         24.98         23.35         0.52 o
  -2   4   4        951.81       1012.09        16.54 o
  -1   4   4        146.26        119.42         2.79 o
   0   4   4        325.08        348.76         6.17 o
   1   4   4        146.85        135.11         3.72 o
   2   4   4        951.58        998.76        15.17 o
   3   4   4         24.87         21.90         0.56 o
   4   4   4          1.36          2.39         0.46 o
   5   4   4        192.85        189.71         4.20 o
   6   4   4         32.99         33.66         1.67 o
   7   4   4          4.73          3.27         1.75 o
  -7   5   4          1.56          1.34         1.10 o
  -6   5   4         72.12         74.30         3.43 o
  -5   5   4         23.97         21.69         1.27 o
  -4   5   4        180.56        186.32         3.74 o
  -3   5   4        260.84        252.73         3.93 o
  -2   5   4        375.60        416.80         7.42 o
  -1   5   4         38.93         42.07         0.94 o
   0   5   4          0.32          1.46         0.16 o
   1   5   4         38.91         43.85         0.78 o
   2   5   4        375.76        412.34         6.51 o
   3   5   4        260.87        242.45         3.96 o
   4   5   4        180.51        185.78         3.57 o
   5   5   4         23.92         22.28         1.13 o
   6   5   4         72.09         71.48         2.36 o
   7   5   4          1.56          2.06         1.34 o
  -7   6   4          2.06          1.80         1.14 o
  -6   6   4          4.29          5.20         0.79 o
  -5   6   4          8.98          8.73         0.82 o
  -4   6   4        239.31        212.42         4.37 o
  -3   6   4        205.67        212.00         3.43 o
  -2   6   4         19.76         20.91         0.84 o
  -1   6   4       1997.47       2218.99        39.39 o
   0   6   4         54.13         55.77         1.86 o
   1   6   4       1997.51       2267.71        35.54 o
   2   6   4         19.81         20.78         0.65 o
   3   6   4        205.70        206.61         3.35 o
   4   6   4        239.44        213.88         4.09 o
   5   6   4          8.99          8.04         0.76 o
   6   6   4          4.29          5.25         0.90 o
   7   6   4          2.07          4.68         1.28 o
  -7   7   4          6.30          7.44         1.25 o
  -6   7   4          0.35          0.57         1.11 o
  -5   7   4         15.05         16.63         0.89 o
  -4   7   4        224.35        219.75         5.73 o
  -3   7   4        348.65        321.22         6.59 o
  -2   7   4        858.31        960.92        16.10 o
  -1   7   4        487.81        467.75         7.92 o
   0   7   4         89.29        108.51         3.49 o
   1   7   4        487.46        483.27         7.34 o
   2   7   4        857.93        971.21        15.71 o
   3   7   4        348.56        333.22         6.14 o
   4   7   4        224.61        210.85         4.24 o
   5   7   4         15.11         15.97         0.89 o
   6   7   4          0.35         -0.28         0.89 o
   7   7   4          6.30         11.05         1.89 o
  -7   8   4          2.90          1.66         1.68 o
  -6   8   4          3.55          4.46         1.18 o
  -5   8   4         15.80         15.96         1.05 o
  -4   8   4        184.38        193.18         4.34 o
  -3   8   4        523.14        473.06         9.25 o
  -2   8   4         89.52         98.74         1.79 o
  -1   8   4        155.41        152.09         2.79 o
   0   8   4        118.05        133.90         2.23 o
   1   8   4        155.36        160.41         2.58 o
   2   8   4         89.66        100.98         1.84 o
   3   8   4        523.07        475.30         8.34 o
   4   8   4        184.49        191.93         4.10 o
   5   8   4         15.79         15.85         0.87 o
   6   8   4          3.54          2.23         0.99 o
   7   8   4          2.89          4.39         1.24 o
  -6   9   4         21.18         21.26         2.08 o
  -5   9   4         49.65         53.69         1.86 o
  -4   9   4         36.19         35.44         1.39 o
  -3   9   4        336.64        324.42         7.05 o
  -2   9   4         30.88         29.52         1.04 o
  -1   9   4        237.00        243.18         4.10 o
   0   9   4         29.84         30.12         1.02 o
   1   9   4        236.91        245.85         4.20 o
   2   9   4         30.92         29.61         1.06 o
   3   9   4        336.69        321.36         5.64 o
   4   9   4         36.20         37.99         1.45 o
   5   9   4         49.66         49.82         1.51 o
   6   9   4         21.19         20.42         1.42 o
  -6  10   4         21.16         26.29         2.89 o
  -5  10   4         48.04         48.80         1.82 o
  -4  10   4          3.05          2.97         0.83 o
  -3  10   4         39.47         38.95         1.44 o
  -2  10   4         25.33         25.72         0.92 o
  -1  10   4         78.26         79.12         1.66 o
   0  10   4         51.56         64.14         1.18 o
   1  10   4         77.81         80.58         1.54 o
   2  10   4         25.34         27.51         0.70 o
   3  10   4         39.62         41.01         1.20 o
   4  10   4          3.04          2.98         0.65 o
   5  10   4         48.05         51.14         1.72 o
   6  10   4         21.16         23.60         1.36 o
  -6  11   4          6.31          5.02         2.53 o
  -5  11   4         15.07         16.68         1.30 o
  -4  11   4         15.76         15.18         1.12 o
  -3  11   4         45.66         42.06         1.93 o
  -2  11   4         25.42         24.97         1.72 o
  -1  11   4         24.40         25.89         0.80 o
   0  11   4          0.00          0.85         0.24 o
   1  11   4         24.41         24.88         0.70 o
   2  11   4         25.43         26.43         0.87 o
   3  11   4         45.73         44.58         1.26 o
   4  11   4         15.75         16.80         0.92 o
   5  11   4         15.03         15.59         1.07 o
   6  11   4          6.32          9.98         1.13 o
  -6  12   4          3.32          6.90         3.30 o
  -5  12   4          3.62          7.22         1.09 o
  -4  12   4          4.72          4.29         0.84 o
  -3  12   4         19.60         16.20         1.27 o
  -2  12   4         73.90         66.99         1.97 o
  -1  12   4        443.12        432.28         9.35 o
   0  12   4        432.84        404.20         8.61 o
   1  12   4        443.20        437.38         8.29 o
   2  12   4         73.63         68.94         1.58 o
   3  12   4         19.58         14.73         0.86 o
   4  12   4          4.67          4.91         0.72 o
   5  12   4          3.61          8.93         0.97 o
   6  12   4          3.32          5.30         1.06 o
  -6  13   4          8.74         10.16         1.64 o
  -5  13   4         13.33         15.59         1.35 o
  -4  13   4          9.74          8.22         1.06 o
  -3  13   4         88.95         73.84         3.63 o
  -2  13   4          0.85          2.28         0.62 o
  -1  13   4         44.24         40.35         1.35 o
   0  13   4        793.35        735.75        15.46 o
   1  13   4         44.30         43.03         1.76 o
   2  13   4          0.86          2.60         0.49 o
   3  13   4         89.02         77.21         1.91 o
   4  13   4          9.73          6.75         0.70 o
   5  13   4         13.36         16.45         1.19 o
   6  13   4          8.74         10.72         1.91 o
  -5  14   4          4.19          3.27         1.58 o
  -4  14   4          3.92          3.97         0.95 o
  -3  14   4         17.16         14.64         1.12 o
  -2  14   4        200.13        181.15         5.24 o
  -1  14   4        181.93        166.95         3.90 o
   0  14   4         92.91        101.18         2.63 o
   1  14   4        181.86        170.34         4.52 o
   2  14   4        200.17        174.82         3.98 o
   3  14   4         17.16         15.63         0.87 o
   4  14   4          3.90          2.93         0.89 o
   5  14   4          4.20          4.91         1.99 o
  -5  15   4         13.73         20.17         1.66 o
  -4  15   4          1.03          0.87         0.94 o
  -3  15   4          5.42          8.50         0.95 o
  -2  15   4         14.84         15.94         1.12 o
  -1  15   4         32.74         30.28         1.41 o
   0  15   4        437.80        405.86         9.24 o
   1  15   4         32.79         30.35         1.18 o
   2  15   4         14.88         16.54         0.86 o
   3  15   4          5.45          7.96         0.79 o
   4  15   4          1.03          1.02         0.92 o
   5  15   4         13.75         20.17         1.60 o
  -5  16   4          1.28          1.04         1.19 o
  -4  16   4          0.79         -0.65         1.59 o
  -3  16   4          8.10         10.11         1.03 o
  -2  16   4          7.23          9.16         0.90 o
  -1  16   4         29.52         30.76         1.40 o
   0  16   4        284.42        270.61         5.99 o
   1  16   4         29.60         31.79         1.33 o
   2  16   4          7.24          6.72         0.77 o
   3  16   4          8.07          9.17         1.00 o
   4  16   4          0.79          1.54         1.15 o
   5  16   4          1.28          1.40         1.12 o
  -4  17   4          6.97          7.39         1.41 o
  -3  17   4          7.67          9.32         1.07 o
  -2  17   4          9.93         10.51         1.06 o
  -1  17   4          5.66          6.66         0.95 o
   0  17   4          0.02         -0.39         0.62 o
   1  17   4          5.67          8.38         0.82 o
   2  17   4          9.94         10.47         1.00 o
   3  17   4          7.67          8.92         1.03 o
   4  17   4          6.96          8.33         1.32 o
  -4  18   4          0.49          1.34         1.23 o
  -3  18   4          5.32          6.46         1.59 o
  -2  18   4         21.38         22.93         1.41 o
  -1  18   4          1.91          2.16         1.00 o
   0  18   4          2.69          3.08         0.97 o
   1  18   4          1.91          2.07         0.78 o
   2  18   4         21.32         23.96         1.53 o
   3  18   4          5.31          8.70         1.28 o
   4  18   4          0.49          1.56         1.20 o
  -3  19   4         13.91         16.80         1.54 o
  -2  19   4         16.26         19.61         1.73 o
  -1  19   4          3.00          5.76         1.23 o
   0  19   4          2.44          2.68         0.93 o
   1  19   4          2.99          1.57         0.86 o
   2  19   4         16.27         21.92         1.44 o
   3  19   4         13.91         16.73         1.60 o
  -2  20   4          7.88         11.62         1.52 o
  -1  20   4         15.32         17.40         1.50 o
   0  20   4          0.00          0.07         1.13 o
   1  20   4         15.33         18.61         1.36 o
   2  20   4          7.88         10.57         1.35 o
  -1  21   4          9.61          9.58         1.46 o
   0  21   4          0.12         -1.03         1.03 o
   1  21   4          9.61          9.33         1.77 o
   1   0   5        341.87        371.60         6.68 o
   2   0   5       1476.13       1619.00        26.73 o
   3   0   5        490.28        582.05         9.37 o
   4   0   5         57.70         70.99         1.49 o
   5   0   5          6.64          5.97         0.72 o
   6   0   5         12.69         15.41         1.78 o
   7   0   5          0.84          2.48         1.12 o
  -7   1   5          0.75          2.67         1.46 o
  -6   1   5         85.07         81.30         4.99 o
  -5   1   5         20.01         16.98         1.11 o
  -4   1   5         15.84         19.74         0.63 o
  -3   1   5        208.50        206.66         3.58 o
  -2   1   5        679.25        812.94        14.13 o
  -1   1   5       3248.28       3360.77        61.00 o
   0   1   5       1792.14       1999.32        33.58 o
   1   1   5       3248.04       3325.05        54.83 o
   2   1   5        678.28        789.50        12.85 o
   3   1   5        208.22        212.22         3.44 o
   4   1   5         15.91         19.30         0.65 o
   5   1   5         20.05         14.61         0.96 o
   6   1   5         85.10         80.10         2.69 o
   7   1   5          0.74          0.31         0.97 o
  -7   2   5         31.10         37.58         3.33 o
  -6   2   5         51.29         44.67         3.48 o
  -5   2   5         11.01          8.42         0.74 o
  -4   2   5         65.04         67.27         1.39 o
  -3   2   5          9.95         10.70         0.43 o
  -2   2   5        139.32        130.07         2.43 o
  -1   2   5       2105.71       2231.24        42.83 o
   0   2   5       3884.22       4119.26        68.96 o
   1   2   5       2103.95       2233.16        33.05 o
   2   2   5        139.41        129.72         2.11 o
   3   2   5          9.88         10.76         0.41 o
   4   2   5         64.96         67.49         1.32 o
   5   2   5         11.02          9.33         0.88 o
   6   2   5         51.36         44.09         2.49 o
   7   2   5         31.08         30.55         2.71 o
  -7   3   5          4.18          6.99         1.49 o
  -6   3   5         49.03         43.16         2.88 o
  -5   3   5        101.72        106.01         3.01 o
  -4   3   5         59.36         61.58         1.30 o
  -3   3   5        311.68        350.92         6.04 o
  -2   3   5        151.50        154.30         3.53 o
  -1   3   5        180.38        151.29         3.27 o
   0   3   5          7.96          9.04         0.47 o
   1   3   5        180.17        154.88         2.55 o
   2   3   5        151.31        162.16         2.68 o
   3   3   5        311.81        348.38         5.34 o
   4   3   5         59.52         58.23         1.61 o
   5   3   5        101.64        107.75         2.79 o
   6   3   5         48.94         42.69         2.30 o
   7   3   5          4.18          7.55         1.65 o
  -7   4   5          0.99          1.57         1.38 o
  -6   4   5          4.03          5.37         0.78 o
  -5   4   5         34.11         35.26         1.32 o
  -4   4   5        254.58        242.60         4.75 o
  -3   4   5        513.45        529.99         8.06 o
  -2   4   5        586.60        628.41        11.59 o
  -1   4   5        574.82        576.90        11.33 o
   0   4   5        768.55        815.70        15.94 o
   1   4   5        575.61        601.43        10.61 o
   2   4   5        587.22        614.51         8.98 o
   3   4   5        513.72        500.25         8.48 o
   4   4   5        254.46        234.22         4.44 o
   5   4   5         34.14         33.57         1.24 o
   6   4   5          4.01          4.80         0.93 o
   7   4   5          0.98          1.86         2.13 o
  -7   5   5          5.65          6.71         1.34 o
  -6   5   5         57.15         59.51         2.17 o
  -5   5   5         69.67         69.35         2.09 o
  -4   5   5        140.37        141.27         3.06 o
  -3   5   5        224.10        219.55         3.77 o
  -2   5   5         35.29         42.29         1.03 o
  -1   5   5         14.90         21.10         0.76 o
   0   5   5        848.92        890.55        16.37 o
   1   5   5         14.95         19.98         0.76 o
   2   5   5         35.16         40.05         0.85 o
   3   5   5        224.33        208.38         3.30 o
   4   5   5        140.38        140.80         2.89 o
   5   5   5         69.84         64.82         1.85 o
   6   5   5         57.14         58.21         2.46 o
   7   5   5          5.68          6.42         1.45 o
  -7   6   5          1.00          1.91         1.81 o
  -6   6   5         16.63         22.18         1.46 o
  -5   6   5        140.56        141.75         3.29 o
  -4   6   5        257.06        252.23         4.88 o
  -3   6   5        114.83        105.71         2.10 o
  -2   6   5        108.56        108.08         2.25 o
  -1   6   5        343.68        340.17         5.99 o
   0   6   5        779.43        769.66        11.51 o
   1   6   5        343.23        339.65         5.41 o
   2   6   5        108.43        110.08         1.85 o
   3   6   5        114.78        100.70         1.80 o
   4   6   5        257.02        252.73         4.88 o
   5   6   5        140.50        135.67         3.62 o
   6   6   5         16.63         20.47         1.32 o
   7   6   5          1.00          1.72         1.10 o
  -7   7   5          1.40          0.90         1.65 o
  -6   7   5         11.00         10.26         1.44 o
  -5   7   5         46.09         46.86         1.82 o
  -4   7   5        897.75        858.92        18.08 o
  -3   7   5        197.87        192.15         3.91 o
  -2   7   5         61.37         62.11         1.31 o
  -1   7   5        860.47        873.14        14.55 o
   0   7   5        429.59        470.97         7.40 o
   1   7   5        860.48        887.25        13.52 o
   2   7   5         61.23         61.49         1.10 o
   3   7   5        197.88        192.74         3.60 o
   4   7   5        897.50        873.18        16.36 o
   5   7   5         46.07         43.40         1.61 o
   6   7   5         11.02         11.81         1.10 o
   7   7   5          1.40          1.57         1.10 o
  -7   8   5          0.98         -0.07         1.61 o
  -6   8   5         32.65         30.84         1.96 o
  -5   8   5        153.38        163.45         4.36 o
  -4   8   5        118.96        122.14         2.86 o
  -3   8   5         50.68         47.26         1.14 o
  -2   8   5        264.34        279.51         5.11 o
  -1   8   5        109.23        125.79         2.51 o
   0   8   5        507.16        502.18         8.09 o
   1   8   5        109.23        129.93         2.09 o
   2   8   5        264.63        281.59         4.40 o
   3   8   5         50.60         48.58         1.29 o
   4   8   5        119.03        113.49         2.79 o
   5   8   5        153.41        157.27         3.55 o
   6   8   5         32.62         32.20         2.06 o
   7   8   5          0.98         -0.45         1.25 o
  -6   9   5         28.16         28.58         2.01 o
  -5   9   5         27.88         30.56         1.34 o
  -4   9   5         76.36         75.04         2.11 o
  -3   9   5         47.21         50.01         1.66 o
  -2   9   5         53.53         55.25         1.18 o
  -1   9   5         86.37         92.62         1.74 o
   0   9   5         82.96         84.17         1.94 o
   1   9   5         86.39         93.48         1.60 o
   2   9   5         53.42         54.28         1.20 o
   3   9   5         47.25         51.82         1.39 o
   4   9   5         76.28         74.40         2.15 o
   5   9   5         27.85         28.74         1.21 o
   6   9   5         28.16         30.66         1.73 o
  -6  10   5          2.94          3.55         1.50 o
  -5  10   5         20.40         20.66         1.21 o
  -4  10   5        107.16         99.11         2.74 o
  -3  10   5        227.36        221.03         5.33 o
  -2  10   5          4.92          3.50         0.41 o
  -1  10   5          5.19          4.86         0.30 o
   0  10   5        453.20        426.05         6.71 o
   1  10   5          5.20          4.58         0.26 o
   2  10   5          4.92          4.37         0.34 o
   3  10   5        227.33        223.59         4.37 o
   4  10   5        106.97         96.47         2.61 o
   5  10   5         20.35         23.63         1.38 o
   6  10   5          2.94          6.10         1.14 o
  -6  11   5          7.38          5.97         1.83 o
  -5  11   5         12.31         12.78         1.16 o
  -4  11   5         67.77         63.66         2.26 o
  -3  11   5         41.19         34.66         1.70 o
  -2  11   5         31.12         27.67         1.15 o
  -1  11   5         37.20         36.40         1.16 o
   0  11   5          0.84          1.44         0.24 o
   1  11   5         37.20         36.97         1.05 o
   2  11   5         30.99         28.73         0.85 o
   3  11   5         41.24         31.49         1.08 o
   4  11   5         67.67         65.59         1.93 o
   5  11   5         12.33         13.03         1.00 o
   6  11   5          7.38         10.10         1.45 o
  -6  12   5         23.56         26.41         2.19 o
  -5  12   5         11.41         14.06         1.26 o
  -4  12   5          4.11          4.30         0.86 o
  -3  12   5          1.29         -0.42         0.76 o
  -2  12   5        165.25        157.13         4.02 o
  -1  12   5        156.03        143.32         3.64 o
   0  12   5        688.65        675.75        14.45 o
   1  12   5        156.20        144.76         3.24 o
   2  12   5        165.30        158.57         3.23 o
   3  12   5          1.29         -0.48         0.48 o
   4  12   5          4.11          3.59         0.66 o
   5  12   5         11.42         13.36         1.01 o
   6  12   5         23.54         27.70         1.61 o
  -6  13   5         25.03         25.68         2.10 o
  -5  13   5         14.69         18.35         1.64 o
  -4  13   5          9.03          8.42         1.00 o
  -3  13   5          4.21          5.13         0.87 o
  -2  13   5         87.57         76.83         2.99 o
  -1  13   5        298.28        271.61         5.98 o
   0  13   5          0.02          1.27         0.63 o
   1  13   5        298.25        274.46         5.58 o
   2  13   5         87.64         76.38         1.93 o
   3  13   5          4.19          4.11         0.59 o
   4  13   5          9.05          6.85         0.84 o
   5  13   5         14.67         15.13         1.26 o
   6  13   5         25.01         26.50         1.72 o
  -5  14   5          8.30         10.14         1.68 o
  -4  14   5          2.47          3.34         1.01 o
  -3  14   5         29.40         25.25         1.58 o
  -2  14   5         94.11         76.59         2.33 o
  -1  14   5         11.69         12.69         1.13 o
   0  14   5        524.99        488.98        10.43 o
   1  14   5         11.73         12.25         0.83 o
   2  14   5         94.06         75.42         1.98 o
   3  14   5         29.37         22.81         1.05 o
   4  14   5          2.48          1.22         0.83 o
   5  14   5          8.30          8.81         1.16 o
  -5  15   5          2.18          2.03         1.19 o
  -4  15   5          8.49          8.45         1.13 o
  -3  15   5         10.64          7.95         1.01 o
  -2  15   5          6.12          7.19         1.08 o
  -1  15   5          3.74          3.92         1.23 o
   0  15   5         35.88         33.78         1.35 o
   1  15   5          3.74          4.22         0.70 o
   2  15   5          6.16          7.99         0.74 o
   3  15   5         10.62          6.28         0.99 o
   4  15   5          8.53          6.82         0.90 o
   5  15   5          2.19          2.25         1.14 o
  -5  16   5          8.53         10.48         1.51 o
  -4  16   5          7.69          8.74         1.39 o
  -3  16   5          5.19          5.21         0.95 o
  -2  16   5          2.59          2.08         0.83 o
  -1  16   5         27.34         28.31         1.27 o
   0  16   5          0.20          2.72         0.65 o
   1  16   5         27.27         28.18         1.15 o
   2  16   5          2.58          2.11         0.66 o
   3  16   5          5.16          3.31         0.86 o
   4  16   5          7.68          8.09         1.50 o
   5  16   5          8.52         10.63         1.37 o
  -4  17   5          1.64          1.96         1.21 o
  -3  17   5          6.39          4.11         1.39 o
  -2  17   5         15.28         16.78         1.21 o
  -1  17   5          2.23          2.03         0.83 o
   0  17   5          4.07          3.82         0.79 o
   1  17   5          2.24          2.78         0.66 o
   2  17   5         15.25         14.70         0.95 o
   3  17   5          6.40          4.56         1.22 o
   4  17   5          1.63          2.69         1.25 o
  -4  18   5         12.20         17.76         2.35 o
  -3  18   5          4.07          5.58         1.34 o
  -2  18   5         11.21         12.26         1.30 o
  -1  18   5         38.80         42.03         1.70 o
   0  18   5          7.26          8.74         0.98 o
   1  18   5         38.85         39.94         1.62 o
   2  18   5         11.22         12.11         1.02 o
   3  18   5          4.08          5.10         1.30 o
   4  18   5         12.18         18.31         1.89 o
  -3  19   5         14.77         17.31         1.71 o
  -2  19   5          1.91          3.28         1.25 o
  -1  19   5          3.19          4.73         1.55 o
   0  19   5          0.92          1.14         0.94 o
   1  19   5          3.21          2.77         0.98 o
   2  19   5          1.90          4.02         1.05 o
   3  19   5         14.81         14.96         1.67 o
  -2  20   5         13.16         20.24         1.98 o
  -1  20   5          1.72          4.97         1.15 o
   0  20   5         12.88         18.24         1.99 o
   1  20   5          1.71          2.14         1.55 o
   2  20   5         13.14         18.08         1.36 o
  -1  21   5          1.60          1.30         1.15 o
   0  21   5          6.99         11.13         1.59 o
   1  21   5          1.60          2.50         1.04 o
   0   0   6         74.06         75.98         2.27 o
   1   0   6         37.65         48.87         1.45 o
   2   0   6        166.61        182.10         3.11 o
   3   0   6        332.93        362.06         6.31 o
   4   0   6        136.18        152.00         2.74 o
   5   0   6        152.81        132.65         3.92 o
   6   0   6         11.93         10.78         1.48 o
   7   0   6          0.05          1.52         1.00 o
  -7   1   6          0.43          3.86         1.25 o
  -6   1   6         42.30         43.35         2.97 o
  -5   1   6          7.60          8.33         0.92 o
  -4   1   6         27.09         27.67         1.22 o
  -3   1   6        402.13        425.30         7.32 o
  -2   1   6        332.38        327.42         5.80 o
  -1   1   6        576.04        636.80        12.78 o
   0   1   6       1829.77       1884.57        33.82 o
   1   1   6        575.83        640.73        10.32 o
   2   1   6        332.20        329.97         5.24 o
   3   1   6        402.05        420.55         6.52 o
   4   1   6         27.15         27.59         0.93 o
   5   1   6          7.61          8.16         1.19 o
   6   1   6         42.30         39.81         2.31 o
   7   1   6          0.43          2.57         1.07 o
  -7   2   6          0.36          2.95         1.56 o
  -6   2   6         19.67         19.95         2.02 o
  -5   2   6         59.59         54.86         1.89 o
  -4   2   6         15.80         17.07         0.69 o
  -3   2   6         43.34         37.05         0.88 o
  -2   2   6        212.61        238.34         4.62 o
  -1   2   6       3271.54       3478.24        68.94 o
   0   2   6        111.96        103.21         1.97 o
   1   2   6       3273.98       3504.15        55.99 o
   2   2   6        212.55        235.57         3.88 o
   3   2   6         43.28         36.88         0.80 o
   4   2   6         15.80         19.64         1.13 o
   5   2   6         59.48         61.43         2.30 o
   6   2   6         19.69         22.12         1.34 o
   7   2   6          0.37          1.30         0.95 o
  -7   3   6          4.12          5.87         1.07 o
  -6   3   6         45.83         40.10         1.82 o
  -5   3   6         73.33         77.00         3.31 o
  -4   3   6         39.95         41.52         1.64 o
  -3   3   6         33.16         39.31         0.94 o
  -2   3   6        106.51        139.17         2.95 o
  -1   3   6       1569.22       1675.77        35.00 o
   0   3   6         18.16         16.77         0.66 o
   1   3   6       1567.77       1679.35        26.52 o
   2   3   6        106.42        136.06         2.44 o
   3   3   6         33.28         39.62         0.99 o
   4   3   6         39.99         40.05         1.65 o
   5   3   6         73.33         76.83         2.50 o
   6   3   6         45.84         45.81         3.08 o
   7   3   6          4.12          4.73         1.20 o
  -7   4   6          4.26          4.93         1.70 o
  -6   4   6          3.99          4.22         1.56 o
  -5   4   6         26.67         25.89         1.06 o
  -4   4   6         55.27         61.58         1.69 o
  -3   4   6        104.85        113.95         2.32 o
  -2   4   6        808.12        845.24        16.98 o
  -1   4   6        468.70        478.99         9.18 o
   0   4   6          2.75          1.18         0.20 o
   1   4   6        469.04        484.32         9.09 o
   2   4   6        808.62        835.39        12.48 o
   3   4   6        104.66        110.89         1.87 o
   4   4   6         55.26         60.60         1.60 o
   5   4   6         26.77         26.40         1.16 o
   6   4   6          4.00          4.97         0.96 o
   7   4   6          4.23          2.50         1.18 o
  -7   5   6         13.57         11.28         1.67 o
  -6   5   6         15.04         15.79         1.79 o
  -5   5   6          4.45          4.95         0.77 o
  -4   5   6        115.30        112.20         2.97 o
  -3   5   6         50.94         45.72         1.70 o
  -2   5   6        488.30        476.95         9.11 o
  -1   5   6        508.65        508.89         9.94 o
   0   5   6        155.99        172.35         3.08 o
   1   5   6        509.25        523.63         9.00 o
   2   5   6        488.43        469.96         7.18 o
   3   5   6         50.98         42.27         1.13 o
   4   5   6        115.29        110.47         2.39 o
   5   5   6          4.46          4.34         0.67 o
   6   5   6         15.04         14.49         1.21 o
   7   5   6         13.58         12.41         1.61 o
  -7   6   6          0.58          1.30         1.72 o
  -6   6   6         66.00         68.60         2.70 o
  -5   6   6         31.69         30.22         1.62 o
  -4   6   6        207.86        207.91         4.88 o
  -3   6   6         59.28         70.23         1.81 o
  -2   6   6         26.58         26.14         0.76 o
  -1   6   6        414.51        465.58         8.98 o
   0   6   6        116.85        159.70         2.82 o
   1   6   6        414.68        475.55         8.59 o
   2   6   6         26.72         26.54         0.60 o
   3   6   6         59.33         65.41         1.39 o
   4   6   6        208.12        206.02         3.98 o
   5   6   6         31.63         29.71         1.41 o
   6   6   6         65.96         67.45         2.38 o
   7   6   6          0.58         -0.63         1.09 o
  -7   7   6          0.02         -0.49         2.20 o
  -6   7   6          1.64          2.79         0.99 o
  -5   7   6          4.49          3.86         0.86 o
  -4   7   6         34.90         37.15         1.30 o
  -3   7   6        255.36        254.69         4.86 o
  -2   7   6         62.04         63.46         1.38 o
  -1   7   6         94.32        100.08         1.84 o
   0   7   6        189.52        222.91         3.58 o
   1   7   6         94.15        100.13         1.72 o
   2   7   6         61.98         63.89         1.14 o
   3   7   6        255.28        245.39         4.58 o
   4   7   6         34.84         34.22         1.32 o
   5   7   6          4.48          3.25         0.62 o
   6   7   6          1.64          3.10         0.95 o
   7   7   6          0.02          2.47         1.29 o
  -6   8   6         19.27         21.30         1.81 o
  -5   8   6         20.44         22.59         1.16 o
  -4   8   6         67.28         67.29         2.18 o
  -3   8   6        156.17        147.10         3.13 o
  -2   8   6        104.58        100.17         2.05 o
  -1   8   6        589.60        571.23         9.41 o
   0   8   6         23.06         23.45         0.52 o
   1   8   6        588.95        574.20         8.87 o
   2   8   6        104.87         99.66         1.78 o
   3   8   6        156.14        141.42         2.81 o
   4   8   6         67.22         68.09         1.91 o
   5   8   6         20.45         21.31         1.16 o
   6   8   6         19.31         23.29         1.46 o
  -6   9   6         14.65         14.46         1.81 o
  -5   9   6         23.53         25.56         1.39 o
  -4   9   6         43.20         46.04         2.17 o
  -3   9   6         14.61         13.97         0.97 o
  -2   9   6        343.91        333.07         6.56 o
  -1   9   6        112.64        115.33         2.03 o
   0   9   6         42.06         54.35         1.03 o
   1   9   6        112.73        116.38         1.93 o
   2   9   6        343.67        338.27         5.58 o
   3   9   6         14.58         13.69         0.56 o
   4   9   6         43.18         43.82         1.46 o
   5   9   6         23.55         25.04         1.17 o
   6   9   6         14.64         15.81         2.13 o
  -6  10   6          2.97          3.85         2.29 o
  -5  10   6         15.05         17.26         1.11 o
  -4  10   6         28.00         25.63         1.20 o
  -3  10   6          3.50          4.23         0.61 o
  -2  10   6         94.02         89.98         2.81 o
  -1  10   6         16.54         13.95         0.50 o
   0  10   6          1.66          1.90         0.25 o
   1  10   6         16.57         13.99         0.46 o
   2  10   6         94.14         91.90         1.75 o
   3  10   6          3.53          4.98         0.61 o
   4  10   6         27.95         21.51         0.97 o
   5  10   6         15.04         16.52         1.01 o
   6  10   6          2.95          6.96         1.23 o
  -6  11   6         27.89         30.23         2.78 o
  -5  11   6         18.36         18.79         1.19 o
  -4  11   6          8.83         11.07         1.05 o
  -3  11   6         36.92         32.82         2.31 o
  -2  11   6          3.38          2.18         0.40 o
  -1  11   6         93.22         88.17         1.87 o
   0  11   6          2.07          2.64         0.36 o
   1  11   6         93.29         90.96         1.96 o
   2  11   6          3.38          2.81         0.37 o
   3  11   6         36.94         32.01         1.22 o
   4  11   6          8.86         11.89         1.12 o
   5  11   6         18.36         17.58         1.06 o
   6  11   6         27.89         27.96         1.76 o
  -6  12   6          0.19          0.88         1.60 o
  -5  12   6         12.62         15.45         1.27 o
  -4  12   6         10.94          9.10         1.02 o
  -3  12   6         32.31         34.52         1.88 o
  -2  12   6         33.79         29.12         1.17 o
  -1  12   6        332.19        297.90         6.85 o
   0  12   6          0.87          1.70         0.42 o
   1  12   6        331.91        298.84         6.27 o
   2  12   6         33.72         32.38         1.02 o
   3  12   6         32.31         29.05         1.24 o
   4  12   6         10.93          9.36         0.80 o
   5  12   6         12.63         14.59         1.04 o
   6  12   6          0.19          0.77         1.07 o
  -5  13   6          2.16          3.49         1.49 o
  -4  13   6          8.30          8.25         1.07 o
  -3  13   6         93.36         89.33         2.81 o
  -2  13   6         27.48         21.98         1.35 o
  -1  13   6        137.11        125.50         3.17 o
   0  13   6          2.43          3.28         0.71 o
   1  13   6        137.18        126.52         2.81 o
   2  13   6         27.42         22.28         0.92 o
   3  13   6         93.43         91.36         2.33 o
   4  13   6          8.27          7.99         0.80 o
   5  13   6          2.16          2.97         1.20 o
  -5  14   6         28.11         30.18         1.91 o
  -4  14   6         11.47         12.62         1.24 o
  -3  14   6         22.43         22.41         1.43 o
  -2  14   6         12.22         11.31         0.94 o
  -1  14   6         32.34         32.33         1.42 o
   0  14   6          4.15          6.70         1.10 o
   1  14   6         32.28         32.49         1.20 o
   2  14   6         12.21         10.71         0.61 o
   3  14   6         22.45         21.44         1.08 o
   4  14   6         11.51         12.20         0.91 o
   5  14   6         28.16         31.70         1.93 o
  -5  15   6          1.68          2.91         1.30 o
  -4  15   6         14.07         12.60         1.34 o
  -3  15   6          1.38          2.51         0.97 o
  -2  15   6         14.68         11.19         1.07 o
  -1  15   6         53.83         52.38         1.82 o
   0  15   6         88.23         82.94         2.28 o
   1  15   6         53.78         54.30         1.62 o
   2  15   6         14.67         11.38         0.81 o
   3  15   6          1.39          0.82         0.72 o
   4  15   6         14.10         11.22         1.15 o
   5  15   6          1.68          0.47         1.08 o
  -4  16   6          1.60          1.84         1.17 o
  -3  16   6         10.00         11.55         1.20 o
  -2  16   6          9.94          9.21         1.08 o
  -1  16   6         48.50         50.43         1.75 o
   0  16   6          4.98          5.45         0.88 o
   1  16   6         48.67         52.55         1.76 o
   2  16   6          9.90          9.34         0.80 o
   3  16   6         10.02          9.92         0.93 o
   4  16   6          1.60          0.48         1.03 o
  -4  17   6          1.93          2.05         1.16 o
  -3  17   6          1.76          0.80         1.32 o
  -2  17   6          1.29          0.49         0.86 o
  -1  17   6         23.80         20.93         1.14 o
   0  17   6          4.86          3.87         0.84 o
   1  17   6         23.75         21.94         1.05 o
   2  17   6          1.30          0.46         0.66 o
   3  17   6          1.77          1.97         1.07 o
   4  17   6          1.93          1.41         1.12 o
  -3  18   6          5.63          4.13         1.37 o
  -2  18   6         28.78         35.77         2.21 o
  -1  18   6          1.43          0.82         0.87 o
   0  18   6          2.32          2.40         1.23 o
   1  18   6          1.43          0.95         0.64 o
   2  18   6         28.83         33.04         1.84 o
   3  18   6          5.61          6.32         1.12 o
  -3  19   6         13.07         17.06         1.62 o
  -2  19   6         11.89         11.90         1.60 o
  -1  19   6          1.90          0.86         1.08 o
   0  19   6         13.51         14.90         1.32 o
   1  19   6          1.92          0.61         1.33 o
   2  19   6         11.86         14.89         1.24 o
   3  19   6         13.10         15.31         1.80 o
  -2  20   6          2.64          0.02         1.30 o
  -1  20   6          2.12          6.38         2.08 o
   0  20   6          1.63          0.12         1.00 o
   1  20   6          2.11          3.70         1.10 o
   2  20   6          2.64         -1.03         1.13 o
   0  21   6         11.61         12.65         1.73 o
   1   0   7       2430.14       2454.16        39.99 o
   2   0   7        646.92        696.89        11.15 o
   3   0   7         34.60         42.98         0.90 o
   4   0   7          5.39          5.97         0.73 o
   5   0   7         17.79         11.47         1.04 o
   6   0   7          1.84          2.35         0.89 o
   7   0   7          4.01          4.55         1.32 o
  -7   1   7          1.03          2.39         1.38 o
  -6   1   7          5.12          3.93         0.97 o
  -5   1   7         87.94         87.14         3.73 o
  -4   1   7         11.33         12.78         1.29 o
  -3   1   7         64.83         94.14         1.84 o
  -2   1   7        246.26        266.37         4.69 o
  -1   1   7       1865.57       1961.54        34.90 o
   0   1   7        811.49        808.44        14.13 o
   1   1   7       1864.51       1927.58        35.15 o
   2   1   7        246.19        255.02         4.35 o
   3   1   7         65.08         95.16         1.57 o
   4   1   7         11.34         13.69         1.09 o
   5   1   7         88.00         86.12         2.93 o
   6   1   7          5.12          5.04         0.91 o
   7   1   7          1.02          1.26         0.99 o
  -7   2   7          8.90          9.90         1.17 o
  -6   2   7         66.87         62.76         2.93 o
  -5   2   7        133.69        119.86         5.72 o
  -4   2   7         24.65         22.47         1.21 o
  -3   2   7        154.73        160.81         2.84 o
  -2   2   7        227.72        259.93         5.11 o
  -1   2   7         99.29         86.78         2.40 o
   0   2   7        897.96        924.48        15.92 o
   1   2   7         99.10         86.68         2.51 o
   2   2   7        227.96        258.17         4.03 o
   3   2   7        154.71        157.74         2.53 o
   4   2   7         24.69         23.72         1.74 o
   5   2   7        133.80        116.83         3.08 o
   6   2   7         66.92         62.71         2.44 o
   7   2   7          8.89         11.92         1.29 o
  -7   3   7          0.67          0.73         1.11 o
  -6   3   7         10.30          9.34         1.80 o
  -5   3   7         51.44         61.18         1.91 o
  -4   3   7         99.45         98.89         2.88 o
  -3   3   7          1.30          1.30         0.30 o
  -2   3   7        124.07        122.36         2.74 o
  -1   3   7        372.68        369.41         7.43 o
   0   3   7        292.63        260.96         4.85 o
   1   3   7        372.89        365.97         7.08 o
   2   3   7        123.69        119.80         2.26 o
   3   3   7          1.30          2.11         0.31 o
   4   3   7         99.57         94.84         2.27 o
   5   3   7         51.48         62.42         1.83 o
   6   3   7         10.26          8.89         1.03 o
   7   3   7          0.67          1.13         1.01 o
  -7   4   7          0.15         -0.28         1.38 o
  -6   4   7          3.36          4.91         1.39 o
  -5   4   7         44.87         42.25         1.46 o
  -4   4   7        177.75        172.87         4.03 o
  -3   4   7          5.19          6.60         0.48 o
  -2   4   7        319.65        309.74         6.47 o
  -1   4   7        106.98         86.09         1.90 o
   0   4   7        209.63        207.62         3.66 o
   1   4   7        106.91         90.40         2.01 o
   2   4   7        319.66        306.48         4.77 o
   3   4   7          5.18          5.83         0.32 o
   4   4   7        177.60        167.35         3.61 o
   5   4   7         44.85         44.89         1.65 o
   6   4   7          3.34          4.28         0.93 o
   7   4   7          0.15         -0.47         1.14 o
  -7   5   7         16.08         18.86         2.77 o
  -6   5   7         11.80         12.82         2.32 o
  -5   5   7         11.86         12.85         0.86 o
  -4   5   7         28.79         28.60         1.35 o
  -3   5   7        101.51        107.50         2.06 o
  -2   5   7        415.21        432.82         8.35 o
  -1   5   7        413.25        434.07         8.08 o
   0   5   7        532.89        606.32        11.08 o
   1   5   7        413.66        437.85         7.54 o
   2   5   7        415.15        428.23         6.48 o
   3   5   7        101.71        102.38         1.88 o
   4   5   7         28.75         26.87         1.07 o
   5   5   7         11.81         12.70         0.87 o
   6   5   7         11.82         10.01         1.20 o
   7   5   7         16.10         16.69         1.54 o
  -7   6   7         10.88         10.16         2.04 o
  -6   6   7          3.46          3.41         1.18 o
  -5   6   7         16.71         19.98         1.39 o
  -4   6   7        211.56        209.55         4.71 o
  -3   6   7         44.72         38.22         1.05 o
  -2   6   7        200.64        201.77         4.27 o
  -1   6   7        263.74        247.63         4.83 o
   0   6   7         79.77         91.99         1.77 o
   1   6   7        263.90        252.85         4.30 o
   2   6   7        200.63        201.33         3.24 o
   3   6   7         44.62         34.37         0.88 o
   4   6   7        211.76        205.16         4.93 o
   5   6   7         16.72         17.21         0.93 o
   6   6   7          3.44          4.42         1.16 o
   7   6   7         10.90         14.89         1.99 o
  -7   7   7         10.52         10.56         4.95 o
  -6   7   7         13.25         16.26         1.48 o
  -5   7   7         16.26         17.54         1.11 o
  -4   7   7         76.63         84.06         2.64 o
  -3   7   7        347.42        331.62         6.55 o
  -2   7   7         94.01         95.24         2.18 o
  -1   7   7        182.66        200.05         3.78 o
   0   7   7          0.42          0.78         0.15 o
   1   7   7        182.61        198.32         3.58 o
   2   7   7         94.05         97.30         1.63 o
   3   7   7        347.34        319.25         5.65 o
   4   7   7         76.59         75.81         1.99 o
   5   7   7         16.30         16.01         0.93 o
   6   7   7         13.24         18.61         1.43 o
   7   7   7         10.53         11.18         4.69 o
  -6   8   7         19.39         24.04         3.97 o
  -5   8   7         27.27         30.67         1.60 o
  -4   8   7         42.02         38.96         1.55 o
  -3   8   7         56.59         60.98         1.43 o
  -2   8   7          7.03          5.82         0.44 o
  -1   8   7        132.21        118.66         2.56 o
   0   8   7        205.83        196.53         3.20 o
   1   8   7        132.48        115.10         1.95 o
   2   8   7          7.03          5.78         0.37 o
   3   8   7         56.65         56.33         1.89 o
   4   8   7         42.03         39.80         1.56 o
   5   8   7         27.27         32.77         1.34 o
   6   8   7         19.38         18.62         1.82 o
  -6   9   7          4.03          2.70         1.67 o
  -5   9   7         18.85         20.21         1.31 o
  -4   9   7          6.28          6.45         0.96 o
  -3   9   7         26.96         23.68         1.01 o
  -2   9   7         99.99        103.76         2.14 o
  -1   9   7         24.01         27.61         0.69 o
   0   9   7          6.60          6.55         0.31 o
   1   9   7         24.03         28.45         0.65 o
   2   9   7         99.72        102.79         1.88 o
   3   9   7         26.91         20.77         0.83 o
   4   9   7          6.30          5.60         0.71 o
   5   9   7         18.82         18.17         1.06 o
   6   9   7          4.02          3.98         1.19 o
  -6  10   7          3.41          4.74         1.55 o
  -5  10   7         42.35         39.83         1.62 o
  -4  10   7         43.16         43.43         1.54 o
  -3  10   7         27.66         26.59         1.08 o
  -2  10   7         37.26         39.43         1.05 o
  -1  10   7         30.87         27.72         0.71 o
   0  10   7         11.60         12.24         0.68 o
   1  10   7         30.87         27.44         0.72 o
   2  10   7         37.28         38.63         0.92 o
   3  10   7         27.62         23.49         0.96 o
   4  10   7         43.16         40.15         1.37 o
   5  10   7         42.39         39.28         1.63 o
   6  10   7          3.42          3.18         1.32 o
  -6  11   7          2.96          0.24         1.64 o
  -5  11   7         12.06         14.54         1.08 o
  -4  11   7         14.17         14.83         1.04 o
  -3  11   7         23.91         24.13         1.65 o
  -2  11   7         47.88         45.21         1.23 o
  -1  11   7        211.96        198.84         4.86 o
   0  11   7         69.80         73.41         1.63 o
   1  11   7        211.80        199.09         3.73 o
   2  11   7         48.07         46.63         1.12 o
   3  11   7         23.78         23.48         1.12 o
   4  11   7         14.15         12.54         0.85 o
   5  11   7         12.10         15.12         1.13 o
   6  11   7          2.98          2.71         1.12 o
  -6  12   7          4.14          3.72         1.37 o
  -5  12   7         45.60         48.98         2.20 o
  -4  12   7          7.02          6.55         0.94 o
  -3  12   7         49.87         48.09         1.91 o
  -2  12   7        229.75        214.05         5.19 o
  -1  12   7         25.57         28.00         1.42 o
   0  12   7        329.43        307.30         7.19 o
   1  12   7         25.53         29.92         1.03 o
   2  12   7        229.85        216.39         4.25 o
   3  12   7         49.85         45.37         1.49 o
   4  12   7          7.03          5.60         0.67 o
   5  12   7         45.54         46.71         1.79 o
   6  12   7          4.14          7.34         2.11 o
  -5  13   7          5.64          8.00         1.57 o
  -4  13   7         10.70         12.01         1.19 o
  -3  13   7         32.00         25.45         1.38 o
  -2  13   7         19.66         20.69         1.36 o
  -1  13   7        229.68        213.74         5.61 o
   0  13   7        150.69        149.74         4.65 o
   1  13   7        229.68        215.20         4.69 o
   2  13   7         19.70         22.06         0.92 o
   3  13   7         31.99         26.91         1.36 o
   4  13   7         10.67         10.99         0.86 o
   5  13   7          5.62          8.17         1.10 o
  -5  14   7         10.03         11.47         1.53 o
  -4  14   7          1.49          2.66         0.98 o
  -3  14   7          3.94          3.54         0.86 o
  -2  14   7         71.63         65.19         2.16 o
  -1  14   7         67.16         58.54         2.04 o
   0  14   7          4.34          5.38         0.69 o
   1  14   7         67.16         62.29         1.62 o
   2  14   7         71.57         66.23         1.64 o
   3  14   7          3.95          2.50         0.62 o
   4  14   7          1.50          0.65         0.64 o
   5  14   7         10.07         12.44         1.33 o
  -5  15   7          2.14          5.71         1.77 o
  -4  15   7          9.28          8.78         1.48 o
  -3  15   7          7.36          9.47         1.14 o
  -2  15   7          2.67          2.33         0.75 o
  -1  15   7         51.14         49.44         1.85 o
   0  15   7         10.43         13.77         0.95 o
   1  15   7         51.05         44.66         1.31 o
   2  15   7          2.66          2.39         0.83 o
   3  15   7          7.35          6.47         0.86 o
   4  15   7          9.30          9.82         1.15 o
   5  15   7          2.15          4.27         1.09 o
  -4  16   7          8.46         10.60         1.39 o
  -3  16   7         11.25         10.83         1.83 o
  -2  16   7          0.97          1.21         0.95 o
  -1  16   7         23.50         25.17         1.37 o
   0  16   7          1.01          1.54         0.68 o
   1  16   7         23.46         24.46         1.06 o
   2  16   7          0.99          0.53         0.71 o
   3  16   7         11.26          9.40         0.96 o
   4  16   7          8.46          9.42         1.19 o
  -4  17   7          7.36          9.11         1.38 o
  -3  17   7          3.93          2.78         1.21 o
  -2  17   7          2.03          0.85         1.09 o
  -1  17   7          0.44         -0.56         0.81 o
   0  17   7         46.90         47.41         1.98 o
   1  17   7          0.43          0.77         0.65 o
   2  17   7          2.02          1.22         1.15 o
   3  17   7          3.93          5.00         1.27 o
   4  17   7          7.39          7.58         1.19 o
  -3  18   7          3.80          4.36         1.23 o
  -2  18   7          4.43          4.22         1.19 o
  -1  18   7          3.13          2.13         1.21 o
   0  18   7         13.21         14.17         1.11 o
   1  18   7          3.14          1.63         0.71 o
   2  18   7          4.44          4.46         1.19 o
   3  18   7          3.80          6.75         1.19 o
  -3  19   7          6.34          7.82         2.86 o
  -2  19   7         10.24          9.26         1.93 o
  -1  19   7         14.11         16.29         1.70 o
   0  19   7          7.09          9.87         1.10 o
   1  19   7         14.13         17.24         1.40 o
   2  19   7         10.24          8.55         1.29 o
   3  19   7          6.36          9.61         4.51 o
  -2  20   7         13.39         16.44         2.29 o
  -1  20   7         14.79         16.48         1.57 o
   0  20   7          0.03         -1.03         1.03 o
   1  20   7         14.79         18.05         1.60 o
   2  20   7         13.39         12.99         2.12 o
   0   0   8        236.48        191.46         6.35 o
   1   0   8        110.57        118.74         2.43 o
   2   0   8        550.04        584.89         9.99 o
   3   0   8          6.36          4.23         0.28 o
   4   0   8          0.00         -0.09         0.33 o
   5   0   8          0.08         -0.40         0.83 o
   6   0   8         13.26         11.44         1.03 o
   7   0   8         10.35          7.78         1.22 o
  -7   1   8         27.92         29.71         3.16 o
  -6   1   8          4.22          4.87         0.88 o
  -5   1   8         68.67         61.23         2.66 o
  -4   1   8         49.56         49.56         1.25 o
  -3   1   8         28.82         31.34         0.92 o
  -2   1   8        231.56        257.63         4.64 o
  -1   1   8        827.94        889.68        16.96 o
   0   1   8         26.52         24.74         0.81 o
   1   1   8        828.33        868.46        15.00 o
   2   1   8        231.74        255.22         4.23 o
   3   1   8         28.81         31.76         0.96 o
   4   1   8         49.62         48.10         1.65 o
   5   1   8         68.77         58.73         2.04 o
   6   1   8          4.24          4.38         0.96 o
   7   1   8         27.93         28.29         1.66 o
  -7   2   8          0.12          0.73         1.25 o
  -6   2   8         21.68         20.74         1.66 o
  -5   2   8         81.78         73.56         3.83 o
  -4   2   8         44.84         42.60         1.80 o
  -3   2   8        118.46        122.75         2.74 o
  -2   2   8        249.93        258.25         5.18 o
  -1   2   8        567.02        572.02        11.45 o
   0   2   8         18.89         26.24         1.29 o
   1   2   8        566.74        565.31         9.86 o
   2   2   8        249.99        259.68         4.54 o
   3   2   8        118.67        121.27         2.43 o
   4   2   8         44.81         40.20         1.29 o
   5   2   8         81.71         75.15         2.14 o
   6   2   8         21.66         23.66         1.40 o
   7   2   8          0.12          2.45         1.28 o
  -7   3   8          2.17          2.67         1.46 o
  -6   3   8         39.41         40.69         3.09 o
  -5   3   8         52.67         55.58         1.93 o
  -4   3   8         68.21         68.75         1.78 o
  -3   3   8         45.66         43.53         1.07 o
  -2   3   8       1021.35       1076.74        20.43 o
  -1   3   8        727.84        742.30        13.68 o
   0   3   8        373.76        386.28         7.09 o
   1   3   8        727.63        723.71        11.95 o
   2   3   8       1021.15       1038.88        16.64 o
   3   3   8         45.63         41.74         0.87 o
   4   3   8         68.20         64.07         1.62 o
   5   3   8         52.70         51.45         1.79 o
   6   3   8         39.45         35.76         2.38 o
   7   3   8          2.16          2.88         1.09 o
  -7   4   8          3.10          3.67         1.58 o
  -6   4   8         19.27         20.39         2.22 o
  -5   4   8         42.84         37.95         1.73 o
  -4   4   8         18.10         19.75         0.86 o
  -3   4   8        228.82        236.74         4.44 o
  -2   4   8        188.22        211.23         4.35 o
  -1   4   8        328.41        356.24         7.08 o
   0   4   8        884.74        908.84        14.70 o
   1   4   8        328.29        345.88         6.30 o
   2   4   8        188.26        210.62         4.90 o
   3   4   8        229.01        225.69         3.65 o
   4   4   8         18.11         17.48         1.02 o
   5   4   8         42.77         35.20         1.37 o
   6   4   8         19.29         22.37         1.43 o
   7   4   8          3.08          3.90         2.12 o
  -7   5   8          5.27          6.79         1.70 o
  -6   5   8         12.31         11.85         1.51 o
  -5   5   8         20.10         18.65         1.16 o
  -4   5   8         71.26         68.12         1.80 o
  -3   5   8        267.37        247.92         4.68 o
  -2   5   8         67.19         69.24         1.78 o
  -1   5   8        667.21        711.76        13.45 o
   0   5   8         12.70         17.79         1.56 o
   1   5   8        667.23        713.68        12.50 o
   2   5   8         67.24         68.92         1.52 o
   3   5   8        267.02        239.66         3.99 o
   4   5   8         71.24         65.74         1.82 o
   5   5   8         20.03         16.56         0.97 o
   6   5   8         12.28         13.51         1.16 o
   7   5   8          5.28          7.09         1.79 o
  -7   6   8          1.47          3.00         3.89 o
  -6   6   8         15.80         14.92         1.65 o
  -5   6   8         46.91         44.68         1.63 o
  -4   6   8        144.92        165.03         4.58 o
  -3   6   8        176.26        175.20         3.27 o
  -2   6   8         69.92         63.31         1.54 o
  -1   6   8         68.40         62.31         1.42 o
   0   6   8        561.00        568.61        10.13 o
   1   6   8         68.25         60.97         1.25 o
   2   6   8         69.63         62.94         1.12 o
   3   6   8        176.47        164.37         2.97 o
   4   6   8        145.06        153.49         3.28 o
   5   6   8         46.90         42.80         2.01 o
   6   6   8         15.85         16.01         1.14 o
   7   6   8          1.47         -0.60         6.31 o
  -6   7   8          0.79         -0.02         1.14 o
  -5   7   8         32.77         31.26         1.38 o
  -4   7   8        103.75        105.04         2.82 o
  -3   7   8        161.83        159.02         4.02 o
  -2   7   8        188.38        181.74         3.91 o
  -1   7   8         56.19         57.23         1.35 o
   0   7   8         39.11         38.32         1.00 o
   1   7   8         56.22         60.15         1.29 o
   2   7   8        188.32        175.65         2.97 o
   3   7   8        161.87        151.17         2.82 o
   4   7   8        103.79        101.09         3.54 o
   5   7   8         32.80         29.98         1.55 o
   6   7   8          0.79          3.45         1.45 o
  -6   8   8          3.98          7.33         2.08 o
  -5   8   8         31.86         33.12         1.69 o
  -4   8   8         79.49         78.75         2.09 o
  -3   8   8        142.26        138.20         2.78 o
  -2   8   8         47.82         45.86         1.27 o
  -1   8   8        249.45        237.37         4.33 o
   0   8   8        592.16        533.47         7.98 o
   1   8   8        249.41        239.09         4.19 o
   2   8   8         47.90         43.74         0.96 o
   3   8   8        141.92        130.42         2.54 o
   4   8   8         79.45         76.62         2.19 o
   5   8   8         31.82         30.52         1.37 o
   6   8   8          3.96          7.44         1.71 o
  -6   9   8          5.41          6.51         1.47 o
  -5   9   8          4.86          6.39         0.98 o
  -4   9   8         34.57         37.49         1.73 o
  -3   9   8        177.44        180.78         3.99 o
  -2   9   8          1.40          1.02         0.67 o
  -1   9   8        229.37        222.77         4.00 o
   0   9   8         77.91         82.11         1.89 o
   1   9   8        229.28        220.55         3.76 o
   2   9   8          1.40          0.73         0.38 o
   3   9   8        177.61        172.33         3.24 o
   4   9   8         34.50         35.30         1.28 o
   5   9   8          4.88          5.67         0.86 o
   6   9   8          5.39          7.17         1.46 o
  -6  10   8         14.82         14.32         1.44 o
  -5  10   8          5.36          6.27         0.98 o
  -4  10   8          3.55          3.44         0.75 o
  -3  10   8        156.23        148.00         3.32 o
  -2  10   8        109.36        106.81         2.24 o
  -1  10   8         88.51         87.38         2.70 o
   0  10   8        108.89         98.67         1.77 o
   1  10   8         88.45         81.60         1.58 o
   2  10   8        109.36        106.16         2.09 o
   3  10   8        156.09        143.24         3.58 o
   4  10   8          3.54          3.56         0.80 o
   5  10   8          5.38          6.01         0.88 o
   6  10   8         14.84         16.78         1.53 o
  -6  11   8          9.24          8.02         1.25 o
  -5  11   8         37.87         44.51         1.76 o
  -4  11   8          6.90          8.14         0.89 o
  -3  11   8         20.05         22.44         1.18 o
  -2  11   8        115.36        101.59         2.29 o
  -1  11   8        162.50        166.12         5.34 o
   0  11   8        186.35        172.90         3.04 o
   1  11   8        162.61        164.72         4.72 o
   2  11   8        115.39        100.63         2.15 o
   3  11   8         19.98         20.96         1.57 o
   4  11   8          6.91          6.67         0.86 o
   5  11   8         37.84         38.98         1.69 o
   6  11   8          9.23          8.68         1.25 o
  -5  12   8          3.58          4.75         1.13 o
  -4  12   8         27.44         28.50         1.55 o
  -3  12   8         40.03         39.00         1.78 o
  -2  12   8         75.47         73.24         3.77 o
  -1  12   8         15.28         15.82         1.01 o
   0  12   8        168.32        158.68         4.26 o
   1  12   8         15.31         16.51         0.72 o
   2  12   8         75.34         70.35         1.81 o
   3  12   8         40.00         38.91         1.35 o
   4  12   8         27.45         29.20         1.85 o
   5  12   8          3.59          5.01         1.19 o
  -5  13   8         15.23         19.54         1.92 o
  -4  13   8         13.30         15.60         1.23 o
  -3  13   8         16.62         16.62         1.19 o
  -2  13   8         34.04         30.73         1.61 o
  -1  13   8        184.15        175.96         6.06 o
   0  13   8         23.90         22.68         0.93 o
   1  13   8        184.05        168.01         3.49 o
   2  13   8         33.99         31.35         1.26 o
   3  13   8         16.64         16.56         1.01 o
   4  13   8         13.28         14.64         0.92 o
   5  13   8         15.23         18.89         1.38 o
  -5  14   8          1.75          4.82         1.40 o
  -4  14   8          1.46          2.49         1.00 o
  -3  14   8          9.46         11.34         1.19 o
  -2  14   8         33.05         31.90         1.72 o
  -1  14   8         76.13         75.24         2.44 o
   0  14   8          4.83          5.35         0.62 o
   1  14   8         76.21         77.76         1.97 o
   2  14   8         32.95         30.62         1.08 o
   3  14   8          9.48         10.66         0.90 o
   4  14   8          1.45          2.88         0.88 o
   5  14   8          1.76          2.03         0.97 o
  -4  15   8          0.12          1.80         1.55 o
  -3  15   8          8.37          9.34         1.24 o
  -2  15   8         20.80         18.81         1.24 o
  -1  15   8         34.93         36.58         1.54 o
   0  15   8         14.50         14.96         0.96 o
   1  15   8         34.99         34.13         1.26 o
   2  15   8         20.80         20.95         0.95 o
   3  15   8          8.37         10.64         0.90 o
   4  15   8          0.12          0.51         0.80 o
  -4  16   8          6.72          6.78         1.45 o
  -3  16   8          1.49          1.74         1.40 o
  -2  16   8          6.93          7.15         1.39 o
  -1  16   8         38.86         40.93         2.12 o
   0  16   8         15.31         15.32         1.67 o
   1  16   8         38.84         37.69         1.39 o
   2  16   8          6.93          6.72         0.79 o
   3  16   8          1.50          0.37         0.87 o
   4  16   8          6.71          6.24         1.01 o
  -4  17   8          1.76          1.40         1.55 o
  -3  17   8          8.32          9.93         1.57 o
  -2  17   8         17.61         20.54         1.74 o
  -1  17   8         18.16         18.84         1.58 o
   0  17   8         17.98         15.42         1.12 o
   1  17   8         18.17         19.00         1.17 o
   2  17   8         17.62         19.77         1.22 o
   3  17   8          8.33          7.84         1.05 o
   4  17   8          1.75          2.89         0.95 o
  -3  18   8         16.18         18.32         2.31 o
  -2  18   8          3.25          3.55         1.26 o
  -1  18   8          1.99          3.07         1.24 o
   0  18   8         44.60         50.52         2.17 o
   1  18   8          1.97          2.63         1.20 o
   2  18   8          3.23          2.95         1.10 o
   3  18   8         16.18         17.71         1.44 o
  -2  19   8          1.40          1.96         1.10 o
  -1  19   8          7.21          5.89         1.20 o
   0  19   8          0.37          0.80         1.78 o
   1  19   8          7.21          9.30         1.32 o
   2  19   8          1.41          0.36         1.10 o
  -1  20   8          4.01          3.35         1.53 o
   0  20   8          0.15         -1.11         1.11 o
   1  20   8          4.00          3.80         1.25 o
   1   0   9       1483.68       1552.19        27.66 o
   2   0   9         36.27         36.29         0.88 o
   3   0   9          5.30          3.30         0.38 o
   4   0   9          5.80          4.59         0.58 o
   5   0   9          2.15          0.94         0.56 o
   6   0   9         66.05         68.02         3.23 o
   7   0   9         10.70          8.87         1.76 o
  -7   1   9         15.78         17.07         1.68 o
  -6   1   9         18.99         17.57         2.28 o
  -5   1   9         21.98         16.89         1.02 o
  -4   1   9         19.36         21.06         0.93 o
  -3   1   9        113.66        106.24         2.31 o
  -2   1   9        440.68        482.89         8.26 o
  -1   1   9        165.87        175.06         3.40 o
   0   1   9         35.19         36.13         1.80 o
   1   1   9        165.90        172.68         3.20 o
   2   1   9        440.90        478.45         8.72 o
   3   1   9        113.58        103.10         2.20 o
   4   1   9         19.39         22.22         0.79 o
   5   1   9         21.97         18.36         1.56 o
   6   1   9         18.94         15.67         1.18 o
   7   1   9         15.81         17.53         2.00 o
  -7   2   9         14.17         17.88         2.15 o
  -6   2   9         47.92         39.97         3.14 o
  -5   2   9         15.04         14.69         1.17 o
  -4   2   9        123.10        130.72         3.21 o
  -3   2   9         68.89         75.49         1.97 o
  -2   2   9        288.73        312.67         5.50 o
  -1   2   9        935.82        919.37        16.73 o
   0   2   9        132.18        138.62         2.74 o
   1   2   9        935.40        899.86        14.93 o
   2   2   9        288.71        299.22         5.11 o
   3   2   9         69.00         72.26         1.78 o
   4   2   9        123.11        124.80         2.65 o
   5   2   9         15.05         14.84         0.85 o
   6   2   9         47.96         42.13         1.93 o
   7   2   9         14.17         16.00         1.70 o
  -7   3   9         12.90         12.18         1.80 o
  -6   3   9         28.67         26.59         2.50 o
  -5   3   9         26.74         25.51         1.44 o
  -4   3   9         21.70         22.15         0.98 o
  -3   3   9        162.78        161.87         3.14 o
  -2   3   9         30.84         29.84         0.99 o
  -1   3   9        700.33        702.79        13.05 o
   0   3   9        975.09        984.28        16.15 o
   1   3   9        700.31        682.77        11.57 o
   2   3   9         30.90         27.94         0.91 o
   3   3   9        162.84        157.43         2.87 o
   4   3   9         21.73         20.72         0.90 o
   5   3   9         26.68         26.01         1.18 o
   6   3   9         28.64         29.56         1.57 o
   7   3   9         12.91         14.97         1.57 o
  -7   4   9          3.76          3.97         1.51 o
  -6   4   9         27.19         29.63         2.32 o
  -5   4   9         14.69         14.44         0.95 o
  -4   4   9         69.40         67.87         2.00 o
  -3   4   9         20.50         22.71         0.95 o
  -2   4   9        122.83        129.52         2.88 o
  -1   4   9         85.11         70.33         1.59 o
   0   4   9        130.96        111.70         2.78 o
   1   4   9         84.95         68.36         1.32 o
   2   4   9        122.77        127.61         2.91 o
   3   4   9         20.53         22.20         0.61 o
   4   4   9         69.39         67.82         1.78 o
   5   4   9         14.70         12.75         0.91 o
   6   4   9         27.17         26.24         2.03 o
   7   4   9          3.76          5.30         1.24 o
  -6   5   9          3.09          6.54         1.30 o
  -5   5   9          2.21          1.08         0.62 o
  -4   5   9         64.98         61.34         2.37 o
  -3   5   9        382.10        378.34         7.06 o
  -2   5   9          2.81          3.26         0.47 o
  -1   5   9        321.22        315.54         6.77 o
   0   5   9        295.18        266.45         4.45 o
   1   5   9        321.41        306.34         5.15 o
   2   5   9          2.80          3.76         0.29 o
   3   5   9        382.48        359.90         6.10 o
   4   5   9         65.14         60.35         1.93 o
   5   5   9          2.20          2.25         0.66 o
   6   5   9          3.11          4.05         1.13 o
  -6   6   9          6.60          8.94         2.08 o
  -5   6   9         19.38         16.85         1.19 o
  -4   6   9        206.69        211.85         5.55 o
  -3   6   9        156.55        162.08         3.06 o
  -2   6   9        199.30        193.33         4.11 o
  -1   6   9         10.73         10.56         0.49 o
   0   6   9        170.97        161.49         3.41 o
   1   6   9         10.76          9.99         0.44 o
   2   6   9        199.58        184.96         2.97 o
   3   6   9        156.60        152.96         2.72 o
   4   6   9        206.64        190.82         4.65 o
   5   6   9         19.38         18.22         1.27 o
   6   6   9          6.59          8.89         1.46 o
  -6   7   9         15.83         20.48         2.85 o
  -5   7   9          7.89          8.33         1.04 o
  -4   7   9         52.07         50.15         1.82 o
  -3   7   9        369.28        367.17         7.59 o
  -2   7   9         20.66         21.54         0.87 o
  -1   7   9        143.20        146.11         3.00 o
   0   7   9         13.73         12.38         0.40 o
   1   7   9        143.34        150.28         2.63 o
   2   7   9         20.63         20.86         0.75 o
   3   7   9        369.55        343.33         6.42 o
   4   7   9         51.99         45.87         1.87 o
   5   7   9          7.94          9.31         0.87 o
   6   7   9         15.81         17.98         1.63 o
  -6   8   9         12.74         15.76         1.85 o
  -5   8   9         14.02         16.44         1.19 o
  -4   8   9         53.61         52.38         1.60 o
  -3   8   9         88.55         81.72         2.05 o
  -2   8   9         90.32         84.65         2.25 o
  -1   8   9         30.11         26.74         1.05 o
   0   8   9        146.05        123.85         2.29 o
   1   8   9         30.10         27.73         0.94 o
   2   8   9         90.14         79.99         2.01 o
   3   8   9         88.47         82.50         2.41 o
   4   8   9         53.67         51.59         1.67 o
   5   8   9         14.03         13.87         1.00 o
   6   8   9         12.73         14.10         2.02 o
  -6   9   9         14.66         15.57         1.47 o
  -5   9   9         13.00         13.00         1.27 o
  -4   9   9        100.12        107.45         2.63 o
  -3   9   9         29.90         27.51         1.53 o
  -2   9   9          6.96          5.93         0.57 o
  -1   9   9        129.82        128.92         2.77 o
   0   9   9         77.12         70.82         1.28 o
   1   9   9        129.81        127.93         2.40 o
   2   9   9          6.92          6.79         0.54 o
   3   9   9         29.84         23.13         0.97 o
   4   9   9         99.89         95.10         2.46 o
   5   9   9         13.01         13.98         1.00 o
   6   9   9         14.63         16.27         1.68 o
  -6  10   9         18.84         20.38         1.61 o
  -5  10   9          6.79          8.05         1.25 o
  -4  10   9         19.17         18.47         1.14 o
  -3  10   9         25.37         28.14         1.23 o
  -2  10   9        118.01        109.84         2.86 o
  -1  10   9         69.25         71.73         2.61 o
   0  10   9         28.32         21.05         0.68 o
   1  10   9         69.27         68.53         1.94 o
   2  10   9        118.17        109.90         2.64 o
   3  10   9         25.43         26.07         0.98 o
   4  10   9         19.14         17.82         0.99 o
   5  10   9          6.78          7.09         0.86 o
   6  10   9         18.84         20.08         1.76 o
  -6  11   9          4.43          4.14         1.14 o
  -5  11   9         16.42         20.02         1.53 o
  -4  11   9          7.68          7.76         0.93 o
  -3  11   9         16.89         18.80         0.99 o
  -2  11   9         25.24         25.05         1.12 o
  -1  11   9        146.13        142.51         3.89 o
   0  11   9        179.90        163.10         2.95 o
   1  11   9        146.39        143.64         3.22 o
   2  11   9         25.31         24.41         0.85 o
   3  11   9         16.96         17.74         0.85 o
   4  11   9          7.70          7.75         1.07 o
   5  11   9         16.42         17.55         1.19 o
   6  11   9          4.43          5.88         1.35 o
  -5  12   9          1.13          1.90         0.95 o
  -4  12   9          1.40          1.84         0.82 o
  -3  12   9         17.10         18.78         1.25 o
  -2  12   9         89.90         90.73         4.20 o
  -1  12   9         42.21         38.85         1.73 o
   0  12   9        178.01        170.81         3.95 o
   1  12   9         42.28         35.24         1.04 o
   2  12   9         89.91         83.23         2.14 o
   3  12   9         17.08         18.54         0.96 o
   4  12   9          1.39          2.27         0.73 o
   5  12   9          1.12          2.78         1.41 o
  -5  13   9          7.83          9.40         1.48 o
  -4  13   9          5.03          9.83         1.19 o
  -3  13   9         29.65         31.24         1.88 o
  -2  13   9         87.10         82.42         3.22 o
  -1  13   9         50.99         53.77         1.71 o
   0  13   9         50.53         49.54         1.49 o
   1  13   9         51.08         50.62         1.49 o
   2  13   9         87.07         82.77         2.11 o
   3  13   9         29.68         29.67         1.29 o
   4  13   9          5.03          6.43         0.83 o
   5  13   9          7.85          7.35         1.03 o
  -5  14   9          0.63          0.59         1.49 o
  -4  14   9          2.81          3.83         1.81 o
  -3  14   9          2.62          2.78         0.88 o
  -2  14   9         13.92         13.69         1.12 o
  -1  14   9         59.12         55.92         1.79 o
   0  14   9          9.61          8.61         0.63 o
   1  14   9         59.10         54.73         1.59 o
   2  14   9         13.91         15.97         0.86 o
   3  14   9          2.63          3.23         0.61 o
   4  14   9          2.81          3.75         0.97 o
   5  14   9          0.63         -0.48         0.89 o
  -4  15   9          1.68          1.96         1.32 o
  -3  15   9          0.71         -0.27         0.89 o
  -2  15   9         45.66         45.94         2.08 o
  -1  15   9         19.17         19.47         1.33 o
   0  15   9         11.40         11.85         0.76 o
   1  15   9         19.19         19.35         1.20 o
   2  15   9         45.73         48.35         1.68 o
   3  15   9          0.71          1.11         0.78 o
   4  15   9          1.67          4.17         0.81 o
  -4  16   9         12.57         13.57         1.65 o
  -3  16   9          4.12          3.93         1.55 o
  -2  16   9          6.46          7.59         1.10 o
  -1  16   9         27.39         28.16         1.43 o
   0  16   9         40.53         42.68         1.85 o
   1  16   9         27.40         26.53         1.26 o
   2  16   9          6.47          6.69         1.09 o
   3  16   9          4.13          3.66         1.20 o
   4  16   9         12.58         14.39         1.23 o
  -3  17   9          3.83          5.13         1.24 o
  -2  17   9          6.71          8.80         1.72 o
  -1  17   9          5.46          4.90         0.92 o
   0  17   9         14.72         13.24         1.46 o
   1  17   9          5.50          4.74         0.85 o
   2  17   9          6.72          6.16         1.19 o
   3  17   9          3.85          5.01         0.97 o
  -3  18   9          1.78          1.93         1.31 o
  -2  18   9          1.66          1.78         1.24 o
  -1  18   9          0.99          0.05         1.43 o
   0  18   9          0.48         -1.14         1.14 o
   1  18   9          1.00          1.82         1.14 o
   2  18   9          1.66          0.53         1.29 o
   3  18   9          1.78          1.27         1.07 o
  -2  19   9          0.84         -0.74         1.30 o
  -1  19   9          3.13          1.65         1.45 o
   0  19   9         11.74         14.82         2.08 o
   1  19   9          3.14          1.27         1.36 o
   2  19   9          0.84         -0.86         2.04 o
   0  20   9          0.03         -0.21         1.85 o
   0   0  10         75.39         97.69         3.27 o
   1   0  10        548.13        552.16         9.83 o
   2   0  10         33.86         27.40         0.78 o
   3   0  10        125.30        120.92         2.64 o
   4   0  10         33.27         24.84         1.14 o
   5   0  10         53.48         44.25         1.98 o
   6   0  10         35.41         33.26         2.91 o
   7   0  10          0.93          0.31         1.23 o
  -7   1  10          6.11          5.97         2.35 o
  -6   1  10         14.56         16.55         1.93 o
  -5   1  10         15.63         14.81         1.27 o
  -4   1  10          3.33          1.56         0.57 o
  -3   1  10         17.61         18.34         0.93 o
  -2   1  10        316.05        326.17         5.98 o
  -1   1  10         37.18         43.60         1.05 o
   0   1  10        106.12        118.60         2.42 o
   1   1  10         37.25         42.86         1.03 o
   2   1  10        316.10        322.11         6.11 o
   3   1  10         17.63         18.53         1.15 o
   4   1  10          3.35          1.89         0.51 o
   5   1  10         15.64         14.80         0.97 o
   6   1  10         14.58         16.80         1.25 o
   7   1  10          6.11          6.49         2.48 o
  -7   2  10          3.96          5.43         3.54 o
  -6   2  10         19.99         15.70         1.55 o
  -5   2  10         55.11         55.33         2.04 o
  -4   2  10         22.27         22.07         1.17 o
  -3   2  10        150.83        137.69         3.07 o
  -2   2  10        192.88        178.97         3.24 o
  -1   2  10        178.26        168.84         3.34 o
   0   2  10        241.63        239.36         4.49 o
   1   2  10        178.08        164.33         3.20 o
   2   2  10        192.76        173.38         3.31 o
   3   2  10        150.56        130.86         2.95 o
   4   2  10         22.30         21.85         0.87 o
   5   2  10         55.16         54.32         2.40 o
   6   2  10         19.95         18.06         1.51 o
   7   2  10          3.94          3.89         3.11 o
  -6   3  10         19.22         19.36         2.04 o
  -5   3  10          2.20          3.18         0.81 o
  -4   3  10         26.29         27.24         1.32 o
  -3   3  10        138.96        135.04         3.05 o
  -2   3  10        109.65        110.84         2.27 o
  -1   3  10        327.86        341.09         6.38 o
   0   3  10        321.51        333.68         6.13 o
   1   3  10        327.63        338.87         6.08 o
   2   3  10        109.70        108.02         1.97 o
   3   3  10        139.05        127.89         2.75 o
   4   3  10         26.26         26.23         1.21 o
   5   3  10          2.19          2.17         0.62 o
   6   3  10         19.23         19.82         1.32 o
  -6   4  10         19.50         23.89         1.56 o
  -5   4  10          6.32          5.63         0.91 o
  -4   4  10         61.46         67.34         2.43 o
  -3   4  10        131.58        141.92         3.24 o
  -2   4  10        100.47         98.91         2.20 o
  -1   4  10       1060.42       1097.86        21.58 o
   0   4  10         81.75         87.97         1.78 o
   1   4  10       1061.70       1065.38        17.84 o
   2   4  10        100.33         93.15         1.90 o
   3   4  10        131.38        129.00         2.67 o
   4   4  10         61.57         62.80         1.81 o
   5   4  10          6.37          6.00         0.84 o
   6   4  10         19.54         22.31         1.49 o
  -6   5  10         17.58         22.46         2.79 o
  -5   5  10         13.59         10.85         0.93 o
  -4   5  10         89.23         86.15         2.77 o
  -3   5  10         44.44         41.96         1.37 o
  -2   5  10         63.41         61.09         1.70 o
  -1   5  10         18.18         23.96         0.76 o
   0   5  10         13.22         16.02         0.61 o
   1   5  10         18.22         22.81         0.68 o
   2   5  10         63.38         58.77         1.27 o
   3   5  10         44.36         39.72         1.00 o
   4   5  10         89.22         81.47         2.29 o
   5   5  10         13.60          9.95         0.83 o
   6   5  10         17.59         23.34         2.20 o
  -6   6  10         11.09         15.15         1.95 o
  -5   6  10          7.22          7.63         0.95 o
  -4   6  10         23.58         27.09         1.78 o
  -3   6  10        471.95        459.03         8.80 o
  -2   6  10         20.35         18.82         0.79 o
  -1   6  10         82.34         85.14         1.83 o
   0   6  10        695.48        695.47        11.69 o
   1   6  10         82.30         80.76         1.71 o
   2   6  10         20.44         18.75         0.53 o
   3   6  10        471.87        443.88         7.53 o
   4   6  10         23.56         25.97         1.32 o
   5   6  10          7.22          8.30         1.05 o
   6   6  10         11.12         15.56         1.50 o
  -6   7  10          4.31          4.17         1.38 o
  -5   7  10          5.19          4.46         0.79 o
  -4   7  10         22.02         22.37         1.14 o
  -3   7  10         23.82         24.45         0.86 o
  -2   7  10         97.26         89.74         2.26 o
  -1   7  10         77.05         83.15         1.90 o
   0   7  10          0.00          0.47         0.22 o
   1   7  10         76.96         81.56         1.74 o
   2   7  10         97.32         87.14         1.98 o
   3   7  10         23.80         25.03         0.76 o
   4   7  10         22.03         21.79         1.02 o
   5   7  10          5.21          5.73         0.92 o
   6   7  10          4.30          2.56         1.23 o
  -6   8  10          8.43         10.56         1.70 o
  -5   8  10          0.62          1.85         1.01 o
  -4   8  10         27.32         28.98         1.40 o
  -3   8  10        250.67        246.77         5.43 o
  -2   8  10         18.22         18.20         0.79 o
  -1   8  10         26.26         30.97         1.13 o
   0   8  10        178.99        186.45         3.23 o
   1   8  10         26.20         30.03         0.95 o
   2   8  10         18.28         16.91         0.75 o
   3   8  10        250.65        238.65         4.77 o
   4   8  10         27.30         25.54         1.09 o
   5   8  10          0.61          0.76         0.69 o
   6   8  10          8.40          8.15         1.30 o
  -6   9  10          6.27          7.83         1.41 o
  -5   9  10          0.84          2.02         0.85 o
  -4   9  10          5.15          6.40         0.70 o
  -3   9  10         15.70         19.66         1.00 o
  -2   9  10         14.49         16.63         1.09 o
  -1   9  10          7.66          6.95         0.52 o
   0   9  10          0.21          0.31         0.35 o
   1   9  10          7.68          6.13         0.48 o
   2   9  10         14.47         15.85         0.79 o
   3   9  10         15.70         17.02         0.88 o
   4   9  10          5.14          5.33         0.79 o
   5   9  10          0.84          1.12         0.78 o
   6   9  10          6.25          6.24         1.53 o
  -6  10  10         18.77         17.08         1.48 o
  -5  10  10          9.23          9.87         1.52 o
  -4  10  10         19.04         17.43         1.17 o
  -3  10  10         38.71         40.90         1.53 o
  -2  10  10        103.03        101.45         2.54 o
  -1  10  10        576.97        558.10        11.48 o
   0  10  10          0.08         -0.20         0.34 o
   1  10  10        576.32        540.12        10.36 o
   2  10  10        102.95        102.04         2.56 o
   3  10  10         38.77         38.68         1.14 o
   4  10  10         19.05         18.84         1.10 o
   5  10  10          9.19          9.37         1.14 o
   6  10  10         18.79         17.93         1.81 o
  -5  11  10         11.76         16.12         1.48 o
  -4  11  10         12.76         16.97         1.42 o
  -3  11  10         71.52         65.82         1.77 o
  -2  11  10         43.13         39.36         1.77 o
  -1  11  10         70.43         65.84         1.97 o
   0  11  10         13.91         14.95         0.58 o
   1  11  10         70.42         64.67         1.80 o
   2  11  10         43.11         37.94         1.49 o
   3  11  10         71.50         64.04         1.72 o
   4  11  10         12.77         15.49         0.95 o
   5  11  10         11.75         14.45         1.32 o
  -5  12  10         11.28         13.62         1.44 o
  -4  12  10          3.90          2.81         1.00 o
  -3  12  10          5.24          4.73         0.82 o
  -2  12  10         54.41         52.96         2.15 o
  -1  12  10         55.82         48.24         1.38 o
   0  12  10         66.15         71.98         3.18 o
   1  12  10         55.81         48.54         1.26 o
   2  12  10         54.40         53.19         1.74 o
   3  12  10          5.25          5.24         0.61 o
   4  12  10          3.87          4.47         0.76 o
   5  12  10         11.28         14.29         1.20 o
  -5  13  10          4.50          5.50         1.28 o
  -4  13  10          4.00          5.16         1.45 o
  -3  13  10         12.56         11.09         1.33 o
  -2  13  10         31.60         28.75         1.40 o
  -1  13  10         21.53         19.87         1.05 o
   0  13  10         46.54         46.74         1.43 o
   1  13  10         21.54         19.50         0.74 o
   2  13  10         31.63         30.61         1.29 o
   3  13  10         12.57         11.87         0.79 o
   4  13  10          3.99          4.28         0.82 o
   5  13  10          4.51          5.02         0.95 o
  -4  14  10         14.33         15.54         1.81 o
  -3  14  10          0.24          0.21         0.96 o
  -2  14  10          9.38          9.65         1.12 o
  -1  14  10         36.19         34.48         2.11 o
   0  14  10          4.74          5.34         0.62 o
   1  14  10         36.14         34.77         1.24 o
   2  14  10          9.37         10.45         0.62 o
   3  14  10          0.24          0.69         0.60 o
   4  14  10         14.36         13.60         1.12 o
  -4  15  10          6.20          8.20         1.63 o
  -3  15  10          7.60          8.39         1.51 o
  -2  15  10         44.73         44.34         2.65 o
  -1  15  10         35.31         35.07         1.77 o
   0  15  10          2.54          2.47         0.59 o
   1  15  10         35.32         35.77         1.48 o
   2  15  10         44.68         43.27         2.13 o
   3  15  10          7.60          7.98         0.89 o
   4  15  10          6.20          6.99         0.85 o
  -4  16  10          5.18          9.89         1.70 o
  -3  16  10         17.03         17.85         2.08 o
  -2  16  10         13.59         17.59         1.69 o
  -1  16  10         28.06         28.85         1.56 o
   0  16  10         18.43         19.82         1.45 o
   1  16  10         28.01         27.61         1.27 o
   2  16  10         13.57         19.69         2.15 o
   3  16  10         17.00         19.26         1.27 o
   4  16  10          5.19          7.01         1.00 o
  -3  17  10          3.79          3.63         1.41 o
  -2  17  10          2.09          1.49         2.12 o
  -1  17  10          6.39          5.92         1.39 o
   0  17  10         33.36         33.32         1.71 o
   1  17  10          6.37          5.02         1.25 o
   2  17  10          2.09          3.30         1.41 o
   3  17  10          3.80          4.28         0.91 o
  -2  18  10          5.79          6.68         2.19 o
  -1  18  10         18.42         22.25         3.67 o
   0  18  10          2.31         -0.58         1.49 o
   1  18  10         18.46         19.82         1.50 o
   2  18  10          5.76          6.86         1.06 o
  -1  19  10          4.22          5.57         1.31 o
   0  19  10          1.63          2.21         1.21 o
   1  19  10          4.23          4.65         1.19 o
   1   0  11        113.78         97.95         1.97 o
   2   0  11          2.18          4.81         0.39 o
   3   0  11          9.53          8.24         0.60 o
   4   0  11          1.10         -0.98         0.98 o
   5   0  11          3.09          3.70         0.90 o
   6   0  11         24.30         27.23         2.37 o
  -6   1  11         16.11         12.27         2.64 o
  -5   1  11         59.77         58.42         3.18 o
  -4   1  11         33.01         25.03         1.55 o
  -3   1  11         38.87         37.49         1.16 o
  -2   1  11        210.92        208.93         3.93 o
  -1   1  11         32.89         33.06         0.91 o
   0   1  11        437.18        372.08         7.75 o
   1   1  11         33.02         34.69         1.10 o
   2   1  11        211.13        209.71         3.96 o
   3   1  11         39.04         37.80         1.41 o
   4   1  11         33.06         26.13         1.54 o
   5   1  11         59.75         57.60         2.64 o
   6   1  11         16.10         14.91         2.09 o
  -6   2  11          2.85          3.33         1.34 o
  -5   2  11          0.91         -0.21         0.83 o
  -4   2  11         30.41         35.75         1.40 o
  -3   2  11         24.66         22.08         0.86 o
  -2   2  11         27.38         36.23         0.98 o
  -1   2  11         79.61         83.08         1.79 o
   0   2  11        276.12        289.09         5.80 o
   1   2  11         79.54         82.43         1.68 o
   2   2  11         27.38         36.18         1.05 o
   3   2  11         24.68         22.62         0.96 o
   4   2  11         30.37         33.91         1.18 o
   5   2  11          0.91          0.45         0.60 o
   6   2  11          2.85          1.81         2.24 o
  -6   3  11          2.74          0.96         1.36 o
  -5   3  11         33.09         30.55         1.67 o
  -4   3  11         62.23         69.70         2.15 o
  -3   3  11         23.80         25.53         0.94 o
  -2   3  11        139.63        146.21         3.10 o
  -1   3  11        118.63        122.92         2.50 o
   0   3  11        168.64        164.84         3.13 o
   1   3  11        118.56        120.54         2.34 o
   2   3  11        139.78        137.90         2.75 o
   3   3  11         23.77         24.64         0.97 o
   4   3  11         62.20         69.53         2.54 o
   5   3  11         33.07         29.67         1.27 o
   6   3  11          2.74          6.24         2.42 o
  -6   4  11          0.87          1.16         1.35 o
  -5   4  11         10.51          9.14         1.02 o
  -4   4  11          6.86          7.41         0.83 o
  -3   4  11          1.46          1.65         0.54 o
  -2   4  11         66.36         60.80         2.08 o
  -1   4  11         20.66         21.69         1.02 o
   0   4  11          2.68          3.79         0.25 o
   1   4  11         20.70         20.03         0.54 o
   2   4  11         66.36         61.47         1.38 o
   3   4  11          1.46          1.97         0.41 o
   4   4  11          6.87          7.85         1.07 o
   5   4  11         10.52          9.93         0.83 o
   6   4  11          0.88          2.20         1.22 o
  -6   5  11          4.02          6.26         1.66 o
  -5   5  11          2.76          1.23         0.87 o
  -4   5  11         70.02         67.89         2.13 o
  -3   5  11         78.94         76.84         2.04 o
  -2   5  11          3.60          2.50         0.84 o
  -1   5  11         38.61         41.14         1.30 o
   0   5  11          9.04         11.94         0.82 o
   1   5  11         38.56         38.38         1.17 o
   2   5  11          3.55          2.73         0.50 o
   3   5  11         78.91         73.90         1.92 o
   4   5  11         70.04         64.81         1.98 o
   5   5  11          2.76          0.54         0.70 o
   6   5  11          4.02          5.39         1.19 o
  -6   6  11          2.43          1.83         1.73 o
  -5   6  11          7.42          7.07         0.91 o
  -4   6  11         12.29         14.41         1.00 o
  -3   6  11         29.55         33.32         1.20 o
  -2   6  11        178.05        163.48         3.75 o
  -1   6  11          6.37          4.96         0.48 o
   0   6  11          0.23          0.01         0.20 o
   1   6  11          6.39          4.72         0.29 o
   2   6  11        178.02        155.67         3.62 o
   3   6  11         29.52         31.57         1.15 o
   4   6  11         12.31         13.58         0.82 o
   5   6  11          7.40          5.60         0.79 o
   6   6  11          2.43          1.39         1.13 o
  -6   7  11          1.37          0.29         1.10 o
  -5   7  11         18.54         18.79         1.20 o
  -4   7  11         20.56         20.54         1.05 o
  -3   7  11         51.80         49.91         2.21 o
  -2   7  11         60.99         50.27         1.67 o
  -1   7  11        147.35        157.02         3.87 o
   0   7  11          2.46          2.73         0.27 o
   1   7  11        147.42        146.89         3.97 o
   2   7  11         60.96         47.67         1.59 o
   3   7  11         51.82         46.08         1.29 o
   4   7  11         20.60         19.26         1.00 o
   5   7  11         18.57         16.34         1.04 o
   6   7  11          1.37          0.08         1.08 o
  -6   8  11          0.83         -0.18         1.26 o
  -5   8  11         12.39         13.51         1.07 o
  -4   8  11         24.64         26.03         1.19 o
  -3   8  11         25.42         28.63         1.35 o
  -2   8  11        111.79        113.26         2.95 o
  -1   8  11          5.87          5.50         0.57 o
   0   8  11         17.61         16.89         0.54 o
   1   8  11          5.85          5.21         0.45 o
   2   8  11        111.77        108.65         2.60 o
   3   8  11         25.41         24.56         0.83 o
   4   8  11         24.62         23.27         1.07 o
   5   8  11         12.39         12.39         0.95 o
   6   8  11          0.83          1.37         1.21 o
  -6   9  11          4.26          1.83         1.78 o
  -5   9  11         15.08         15.29         1.22 o
  -4   9  11         53.88         55.86         1.96 o
  -3   9  11         63.02         65.04         2.11 o
  -2   9  11          1.88          0.90         0.65 o
  -1   9  11         50.23         44.74         2.03 o
   0   9  11        162.72        158.02         3.09 o
   1   9  11         50.15         43.00         1.30 o
   2   9  11          1.86          1.14         0.67 o
   3   9  11         62.97         59.69         1.53 o
   4   9  11         53.85         52.78         1.93 o
   5   9  11         15.08         12.46         1.10 o
   6   9  11          4.25          5.41         1.20 o
  -5  10  11          2.22          0.94         1.22 o
  -4  10  11          1.38          3.44         0.68 o
  -3  10  11          9.59          6.96         0.87 o
  -2  10  11          9.01         10.40         0.81 o
  -1  10  11         62.74         67.60         4.05 o
   0  10  11          7.29          8.70         0.41 o
   1  10  11         62.78         63.28         1.72 o
   2  10  11          9.02         10.80         0.83 o
   3  10  11          9.60          7.88         0.75 o
   4  10  11          1.38          2.34         0.66 o
   5  10  11          2.21          1.59         0.96 o
  -5  11  11         15.62         21.24         1.67 o
  -4  11  11         11.95         12.62         1.05 o
  -3  11  11          2.17          2.22         0.66 o
  -2  11  11         38.01         34.60         1.39 o
  -1  11  11         16.45         16.00         0.82 o
   0  11  11         21.99         22.53         0.85 o
   1  11  11         16.43         14.28         0.93 o
   2  11  11         37.96         36.72         1.43 o
   3  11  11          2.16          2.93         0.74 o
   4  11  11         11.96         12.95         1.04 o
   5  11  11         15.61         15.87         1.34 o
  -5  12  11          3.03          3.06         1.21 o
  -4  12  11          0.42          1.73         0.97 o
  -3  12  11          7.82          5.64         0.98 o
  -2  12  11          0.73         -0.22         0.60 o
  -1  12  11         62.68         55.85         2.34 o
   0  12  11        184.54        186.45         7.46 o
   1  12  11         62.70         57.79         1.76 o
   2  12  11          0.72          0.22         0.59 o
   3  12  11          7.83          7.13         0.95 o
   4  12  11          0.42          0.39         0.74 o
   5  12  11          3.05          3.04         0.96 o
  -5  13  11         19.05         23.60         2.08 o
  -4  13  11          1.75          1.59         1.43 o
  -3  13  11         22.82         20.02         1.83 o
  -2  13  11         62.51         60.23         2.03 o
  -1  13  11         21.25         19.50         0.91 o
   0  13  11          8.36          8.95         0.62 o
   1  13  11         21.14         19.99         1.01 o
   2  13  11         62.52         56.30         1.94 o
   3  13  11         22.74         18.49         1.18 o
   4  13  11          1.75          3.24         1.02 o
   5  13  11         19.08         25.65         1.45 o
  -4  14  11          0.48          1.65         1.43 o
  -3  14  11          5.41          7.10         1.44 o
  -2  14  11          2.56          1.19         1.03 o
  -1  14  11         28.55         28.55         1.51 o
   0  14  11          2.24          1.95         0.50 o
   1  14  11         28.53         27.33         1.17 o
   2  14  11          2.56          2.26         0.73 o
   3  14  11          5.41          6.47         1.04 o
   4  14  11          0.48          1.10         0.97 o
  -4  15  11         15.17         19.11         2.00 o
  -3  15  11          0.31          0.49         1.31 o
  -2  15  11         11.97         10.07         1.40 o
  -1  15  11          2.61          0.72         1.07 o
   0  15  11         13.47         11.94         0.79 o
   1  15  11          2.61          2.84         0.58 o
   2  15  11         12.02         13.17         1.11 o
   3  15  11          0.31          1.42         1.16 o
   4  15  11         15.17         18.43         1.33 o
  -3  16  11          6.84          7.35         2.30 o
  -2  16  11         11.18         13.40         2.61 o
  -1  16  11         14.92         15.10         1.31 o
   0  16  11          1.47          2.85         0.68 o
   1  16  11         14.93         15.61         1.05 o
   2  16  11         11.17         12.92         1.39 o
   3  16  11          6.85          7.48         1.21 o
  -3  17  11          5.19          7.05         1.57 o
  -2  17  11          8.51          5.82         1.69 o
  -1  17  11         16.74         22.30         2.29 o
   0  17  11         18.77         20.81         1.64 o
   1  17  11         16.74         17.57         1.34 o
   2  17  11          8.52          5.72         2.06 o
   3  17  11          5.19          5.36         1.40 o
  -2  18  11          9.30          8.74         2.12 o
  -1  18  11          4.59          4.38         1.73 o
   0  18  11          1.97          1.90         1.19 o
   1  18  11          4.59          5.02         1.46 o
   2  18  11          9.32          9.60         1.56 o
   0  19  11          6.51          7.75         2.27 o
   0   0  12        776.28        746.97        22.20 o
   1   0  12         14.55         15.21         0.56 o
   2   0  12         62.41         64.63         1.51 o
   3   0  12        122.70        121.68         2.87 o
   4   0  12         67.60         57.25         2.05 o
   5   0  12         61.53         59.71         3.13 o
   6   0  12         14.05         10.81         2.33 o
  -6   1  12         11.38         16.69         3.83 o
  -5   1  12          0.12          0.14         0.90 o
  -4   1  12         10.69          8.30         0.84 o
  -3   1  12        129.50        120.60         2.75 o
  -2   1  12         28.43         29.73         0.91 o
  -1   1  12         27.82         28.58         0.90 o
   0   1  12        244.02        237.47         4.84 o
   1   1  12         27.87         29.35         0.80 o
   2   1  12         28.42         28.40         0.99 o
   3   1  12        129.45        117.70         2.71 o
   4   1  12         10.73          8.21         0.88 o
   5   1  12          0.12         -0.60         0.87 o
   6   1  12         11.40         15.61         1.90 o
  -6   2  12          6.68          4.39         1.58 o
  -5   2  12          8.59          5.87         0.94 o
  -4   2  12         41.67         39.90         1.70 o
  -3   2  12        106.62        101.63         2.45 o
  -2   2  12         62.48         57.58         1.40 o
  -1   2  12         70.41         74.15         1.76 o
   0   2  12        310.08        306.60         5.59 o
   1   2  12         70.36         74.76         1.60 o
   2   2  12         62.28         54.75         1.42 o
   3   2  12        106.85         97.05         2.34 o
   4   2  12         41.59         40.62         1.72 o
   5   2  12          8.58          5.94         1.03 o
   6   2  12          6.68          4.63         1.83 o
  -6   3  12         11.19         11.39         1.89 o
  -5   3  12          0.31          0.10         0.91 o
  -4   3  12         26.86         27.05         1.16 o
  -3   3  12         61.86         54.63         1.51 o
  -2   3  12         65.93         66.29         1.53 o
  -1   3  12        179.27        181.41         3.54 o
   0   3  12         38.64         37.43         0.90 o
   1   3  12        179.36        177.72         3.42 o
   2   3  12         66.01         65.98         1.64 o
   3   3  12         61.84         54.70         1.51 o
   4   3  12         26.87         25.03         1.02 o
   5   3  12          0.31          0.46         0.68 o
   6   3  12         11.18         10.26         2.57 o
  -6   4  12          1.41          1.33         1.48 o
  -5   4  12         12.78         10.76         1.19 o
  -4   4  12         44.53         44.18         1.64 o
  -3   4  12         84.62         85.92         2.24 o
  -2   4  12        186.03        191.41         3.97 o
  -1   4  12        142.65        139.39         2.90 o
   0   4  12        359.62        345.37         6.23 o
   1   4  12        142.69        135.19         2.48 o
   2   4  12        186.11        179.29         3.76 o
   3   4  12         84.71         85.70         2.55 o
   4   4  12         44.59         41.78         1.30 o
   5   4  12         12.84         10.59         0.96 o
   6   4  12          1.40          0.18         1.53 o
  -6   5  12          2.42          4.70         1.33 o
  -5   5  12          3.93          3.63         1.04 o
  -4   5  12         10.85         10.53         0.87 o
  -3   5  12         45.37         41.27         1.61 o
  -2   5  12         43.84         40.74         1.59 o
  -1   5  12         45.53         48.76         1.38 o
   0   5  12         48.63         49.29         1.07 o
   1   5  12         45.54         49.72         1.73 o
   2   5  12         43.83         38.52         1.37 o
   3   5  12         45.35         41.90         1.66 o
   4   5  12         10.86          9.30         0.98 o
   5   5  12          3.93          2.97         1.24 o
   6   5  12          2.43          2.02         1.18 o
  -6   6  12          0.50          1.31         1.37 o
  -5   6  12         34.35         41.10         1.82 o
  -4   6  12         29.70         30.33         1.26 o
  -3   6  12         38.74         37.48         2.38 o
  -2   6  12        476.40        483.02        11.17 o
  -1   6  12        224.31        234.92         4.99 o
   0   6  12          0.44          0.33         0.30 o
   1   6  12        224.33        224.21         4.53 o
   2   6  12        476.57        465.06         9.31 o
   3   6  12         38.69         35.11         1.15 o
   4   6  12         29.76         27.90         1.24 o
   5   6  12         34.37         36.50         1.49 o
   6   6  12          0.50          2.29         1.01 o
  -6   7  12          7.03         13.16         2.31 o
  -5   7  12          5.62          6.78         1.04 o
  -4   7  12          3.00          1.13         0.76 o
  -3   7  12         37.96         38.53         1.37 o
  -2   7  12          4.85          5.95         0.90 o
  -1   7  12         30.83         28.33         1.07 o
   0   7  12         13.53         11.98         0.55 o
   1   7  12         30.86         25.49         0.82 o
   2   7  12          4.85          4.92         0.54 o
   3   7  12         37.97         36.02         1.04 o
   4   7  12          3.01          1.73         0.68 o
   5   7  12          5.63          6.34         0.84 o
   6   7  12          7.01         11.03         1.38 o
  -6   8  12          2.21          3.10         1.21 o
  -5   8  12         16.08         17.49         1.29 o
  -4   8  12         14.37         14.59         0.95 o
  -3   8  12         15.46         15.47         0.98 o
  -2   8  12        305.68        321.01         7.42 o
  -1   8  12         68.18         63.84         2.13 o
   0   8  12          5.16          6.20         0.39 o
   1   8  12         68.27         66.01         2.29 o
   2   8  12        305.65        299.38         6.95 o
   3   8  12         15.46         13.87         0.64 o
   4   8  12         14.40         13.64         0.93 o
   5   8  12         16.03         14.58         1.12 o
   6   8  12          2.20          4.69         1.22 o
  -5   9  12          7.81         10.29         1.85 o
  -4   9  12         20.99         18.79         1.04 o
  -3   9  12         28.05         26.60         1.33 o
  -2   9  12         41.84         45.97         1.74 o
  -1   9  12         22.03         25.30         2.02 o
   0   9  12          0.49          0.24         0.27 o
   1   9  12         22.03         23.93         1.29 o
   2   9  12         41.82         40.26         1.73 o
   3   9  12         28.02         23.94         1.33 o
   4   9  12         20.99         18.83         1.07 o
   5   9  12          7.81         10.17         1.07 o
  -5  10  12         14.56         15.73         1.30 o
  -4  10  12          5.03          7.14         0.90 o
  -3  10  12         28.98         28.97         1.36 o
  -2  10  12        118.44        119.63         5.04 o
  -1  10  12        155.48        145.71         4.31 o
   0  10  12        252.27        238.91         4.79 o
   1  10  12        155.62        143.78         3.40 o
   2  10  12        118.48        111.94         3.28 o
   3  10  12         28.96         25.72         1.37 o
   4  10  12          5.04          5.36         0.78 o
   5  10  12         14.52         15.24         1.60 o
  -5  11  12          0.99          2.25         0.95 o
  -4  11  12          7.68          8.36         0.99 o
  -3  11  12         24.22         22.30         1.27 o
  -2  11  12         16.03         13.79         0.94 o
  -1  11  12         18.99         19.67         1.06 o
   0  11  12         17.68         14.69         0.88 o
   1  11  12         18.96         18.59         1.10 o
   2  11  12         16.00         13.74         1.01 o
   3  11  12         24.25         25.00         1.38 o
   4  11  12          7.67          7.86         0.92 o
   5  11  12          0.99          1.47         1.12 o
  -5  12  12          2.27          2.07         0.96 o
  -4  12  12          1.02          1.02         1.43 o
  -3  12  12          0.84         -0.23         0.74 o
  -2  12  12         31.36         32.54         1.69 o
  -1  12  12          1.94          1.27         0.69 o
   0  12  12        104.89        101.59         2.89 o
   1  12  12          1.93          0.69         0.58 o
   2  12  12         31.43         32.88         1.44 o
   3  12  12          0.84          0.19         0.81 o
   4  12  12          1.03          1.37         1.72 o
   5  12  12          2.27          1.68         1.42 o
  -4  13  12          2.00          0.53         1.15 o
  -3  13  12          0.56         -0.29         0.85 o
  -2  13  12         23.54         23.65         1.37 o
  -1  13  12         19.25         20.65         1.45 o
   0  13  12          9.16          9.96         0.98 o
   1  13  12         19.25         19.75         1.09 o
   2  13  12         23.56         24.08         1.28 o
   3  13  12          0.57          0.08         0.79 o
   4  13  12          2.00          3.03         1.39 o
  -4  14  12          9.07         12.79         1.82 o
  -3  14  12         12.71         17.61         1.91 o
  -2  14  12          6.78          7.97         1.19 o
  -1  14  12          3.88          3.63         0.69 o
   0  14  12         32.39         33.30         1.25 o
   1  14  12          3.88          3.95         0.78 o
   2  14  12          6.79          6.72         0.94 o
   3  14  12         12.74         18.23         1.92 o
   4  14  12          9.08         10.46         1.61 o
  -3  15  12         19.07         23.90         2.09 o
  -2  15  12          6.49          4.57         1.47 o
  -1  15  12          5.97          5.63         0.97 o
   0  15  12          1.50          0.51         0.59 o
   1  15  12          5.96          6.56         1.04 o
   2  15  12          6.49          6.32         1.07 o
   3  15  12         19.08         23.54         1.70 o
  -3  16  12         21.08         27.08         2.26 o
  -2  16  12          0.57          1.17         1.73 o
  -1  16  12         28.10         32.44         1.90 o
   0  16  12          0.00          0.04         0.90 o
   1  16  12         28.11         32.52         1.91 o
   2  16  12          0.57          0.60         1.21 o
   3  16  12         21.14         28.15         1.81 o
  -2  17  12          6.25          5.03         1.47 o
  -1  17  12         29.41         35.50         2.86 o
   0  17  12          8.70         13.88         1.63 o
   1  17  12         29.43         28.99         2.00 o
   2  17  12          6.25          4.85         1.54 o
  -1  18  12         12.10         14.79         2.86 o
   0  18  12         19.44         24.11         1.77 o
   1  18  12         12.10         12.03         1.44 o
   1   0  13        109.96        106.17         2.29 o
   2   0  13        248.97        241.35         4.96 o
   3   0  13         15.62         13.93         0.80 o
   4   0  13         22.11         20.40         1.04 o
   5   0  13          0.49         -0.62         0.92 o
   6   0  13          0.20          1.61         2.06 o
  -6   1  13         28.35         27.66         2.51 o
  -5   1  13          2.76          3.95         1.03 o
  -4   1  13         41.53         36.35         1.55 o
  -3   1  13         59.44         61.02         1.71 o
  -2   1  13        136.88        136.36         3.07 o
  -1   1  13         53.97         55.70         1.35 o
   0   1  13        141.78        138.05         2.95 o
   1   1  13         53.92         55.05         1.35 o
   2   1  13        136.91        130.38         2.99 o
   3   1  13         59.42         60.60         1.90 o
   4   1  13         41.50         37.53         1.62 o
   5   1  13          2.76          2.57         1.28 o
   6   1  13         28.37         28.22         3.31 o
  -6   2  13         13.81         15.40         2.02 o
  -5   2  13         14.45         15.37         1.24 o
  -4   2  13          2.51          2.49         0.68 o
  -3   2  13          3.72          3.24         0.83 o
  -2   2  13         65.26         66.46         1.60 o
  -1   2  13         87.84         91.51         2.05 o
   0   2  13         34.87         31.11         0.93 o
   1   2  13         87.75         93.65         2.75 o
   2   2  13         65.22         63.99         2.06 o
   3   2  13          3.74          2.30         0.63 o
   4   2  13          2.52          1.87         0.69 o
   5   2  13         14.45         12.60         1.77 o
   6   2  13         13.80         16.08         1.38 o
  -6   3  13         13.69         14.99         1.63 o
  -5   3  13          4.27          5.26         1.11 o
  -4   3  13         30.44         29.29         1.65 o
  -3   3  13         75.93         71.88         3.01 o
  -2   3  13         56.75         55.91         1.41 o
  -1   3  13         17.67         18.51         0.92 o
   0   3  13          0.05          1.15         0.49 o
   1   3  13         17.68         18.54         0.66 o
   2   3  13         56.76         54.97         1.34 o
   3   3  13         75.98         70.68         2.26 o
   4   3  13         30.38         29.55         1.45 o
   5   3  13          4.25          3.79         0.80 o
   6   3  13         13.72         14.96         1.38 o
  -6   4  13          2.85          4.05         1.25 o
  -5   4  13          6.13          3.67         0.92 o
  -4   4  13         20.99         20.09         1.11 o
  -3   4  13         44.43         42.57         1.60 o
  -2   4  13         50.68         46.49         1.73 o
  -1   4  13         93.48         83.29         1.98 o
   0   4  13        231.21        215.20         4.43 o
   1   4  13         93.50         83.33         1.78 o
   2   4  13         50.68         47.54         1.36 o
   3   4  13         44.45         41.27         1.78 o
   4   4  13         21.03         19.17         1.25 o
   5   4  13          6.13          5.25         0.87 o
   6   4  13          2.85          3.60         1.22 o
  -6   5  13          1.15          0.55         0.97 o
  -5   5  13          9.82         10.35         1.01 o
  -4   5  13         24.51         22.33         1.18 o
  -3   5  13          8.46         10.86         0.81 o
  -2   5  13        123.68        119.10         2.75 o
  -1   5  13         29.04         25.27         0.94 o
   0   5  13          8.20          9.15         0.45 o
   1   5  13         28.98         26.89         0.78 o
   2   5  13        123.89        113.95         2.48 o
   3   5  13          8.42         10.45         0.99 o
   4   5  13         24.50         23.91         1.26 o
   5   5  13          9.84         10.31         1.11 o
   6   5  13          1.15          1.11         1.05 o
  -6   6  13          0.80         -0.14         1.10 o
  -5   6  13          1.50          0.05         0.86 o
  -4   6  13          7.63          5.99         0.74 o
  -3   6  13         47.52         45.84         1.50 o
  -2   6  13         12.66         13.94         0.71 o
  -1   6  13         19.20         20.28         0.74 o
   0   6  13        111.11        117.16         2.15 o
   1   6  13         19.21         20.15         0.79 o
   2   6  13         12.63         15.10         0.78 o
   3   6  13         47.52         43.15         1.45 o
   4   6  13          7.61          6.75         0.75 o
   5   6  13          1.51          0.95         0.85 o
   6   6  13          0.80         -0.06         1.08 o
  -5   7  13         27.51         25.20         1.85 o
  -4   7  13         13.84         14.55         1.02 o
  -3   7  13         11.14          9.59         0.69 o
  -2   7  13        222.62        224.93         5.19 o
  -1   7  13         57.34         55.71         2.13 o
   0   7  13         34.64         33.90         0.90 o
   1   7  13         57.32         51.70         1.46 o
   2   7  13        222.44        212.91         5.28 o
   3   7  13         11.16          9.99         0.65 o
   4   7  13         13.83         11.76         0.83 o
   5   7  13         27.51         24.79         1.89 o
  -5   8  13          0.62         -0.65         0.96 o
  -4   8  13          2.87          4.28         0.93 o
  -3   8  13         82.30         80.73         2.60 o
  -2   8  13         16.15         16.50         1.21 o
  -1   8  13         30.70         30.94         1.19 o
   0   8  13          0.02         -0.19         0.28 o
   1   8  13         30.71         28.84         1.29 o
   2   8  13         16.21         16.39         0.92 o
   3   8  13         82.26         76.08         2.13 o
   4   8  13          2.85          3.00         0.64 o
   5   8  13          0.62          0.80         0.87 o
  -5   9  13          3.93          2.94         1.07 o
  -4   9  13         13.70         14.10         0.98 o
  -3   9  13         39.84         39.86         1.53 o
  -2   9  13        193.32        195.05         5.08 o
  -1   9  13          5.54          5.34         0.71 o
   0   9  13         47.95         37.66         1.12 o
   1   9  13          5.53          5.74         0.82 o
   2   9  13        193.10        179.94         4.53 o
   3   9  13         39.88         37.39         1.71 o
   4   9  13         13.66         14.08         0.89 o
   5   9  13          3.93          3.75         1.16 o
  -5  10  13          0.98          2.20         1.02 o
  -4  10  13          3.43          3.87         0.73 o
  -3  10  13         13.83         15.98         1.15 o
  -2  10  13         76.24         71.33         2.72 o
  -1  10  13         40.50         41.44         1.54 o
   0  10  13         30.06         29.37         0.92 o
   1  10  13         40.53         39.52         1.78 o
   2  10  13         76.27         68.86         2.16 o
   3  10  13         13.82         16.26         1.26 o
   4  10  13          3.43          2.44         0.88 o
   5  10  13          0.98          1.56         1.35 o
  -5  11  13          1.36          0.74         1.09 o
  -4  11  13          7.30          9.04         1.47 o
  -3  11  13         27.86         29.12         1.41 o
  -2  11  13         66.94         64.40         2.10 o
  -1  11  13          7.52          8.00         0.63 o
   0  11  13          1.27          2.21         0.46 o
   1  11  13          7.54          7.35         0.84 o
   2  11  13         66.87         61.95         2.31 o
   3  11  13         27.85         30.29         1.83 o
   4  11  13          7.27         10.04         1.56 o
   5  11  13          1.37          1.73         1.07 o
  -4  12  13          0.64          0.81         0.95 o
  -3  12  13          2.49          2.35         0.83 o
  -2  12  13         34.36         36.12         1.97 o
  -1  12  13         11.73         10.70         1.03 o
   0  12  13         12.36          9.65         0.86 o
   1  12  13         11.74          9.63         1.12 o
   2  12  13         34.36         35.41         1.71 o
   3  12  13          2.49          2.96         1.30 o
   4  12  13          0.64          3.14         1.30 o
  -4  13  13          6.77          8.62         1.02 o
  -3  13  13          9.16          8.27         1.43 o
  -2  13  13          7.36          7.05         1.04 o
  -1  13  13          4.11          2.58         0.54 o
   0  13  13          3.52          3.09         0.58 o
   1  13  13          4.10          2.99         0.75 o
   2  13  13          7.33          6.87         0.92 o
   3  13  13          9.15         12.31         2.13 o
   4  13  13          6.77          6.86         1.49 o
  -4  14  13          1.37          4.25         1.63 o
  -3  14  13          2.38          1.97         1.46 o
  -2  14  13         23.66         23.95         1.81 o
  -1  14  13         18.84         17.58         0.93 o
   0  14  13         41.64         45.31         2.40 o
   1  14  13         18.84         17.80         1.12 o
   2  14  13         23.67         22.56         1.44 o
   3  14  13          2.38          4.88         1.33 o
   4  14  13          1.38          3.01         1.49 o
  -3  15  13          0.42         -0.17         1.36 o
  -2  15  13         16.20         20.53         2.10 o
  -1  15  13          5.63          6.05         0.72 o
   0  15  13         18.67         20.94         1.40 o
   1  15  13          5.63          7.45         1.04 o
   2  15  13         16.17         17.07         1.56 o
   3  15  13          0.42          0.49         1.14 o
  -2  16  13          7.57          6.17         1.90 o
  -1  16  13         12.11         15.00         1.86 o
   0  16  13          2.84          4.94         0.79 o
   1  16  13         12.08         15.95         1.32 o
   2  16  13          7.56          7.45         1.23 o
  -2  17  13         11.37         12.23         1.93 o
  -1  17  13          4.68          8.38         1.59 o
   0  17  13          0.47         -0.23         0.81 o
   1  17  13          4.68          5.80         1.43 o
   2  17  13         11.35         12.26         1.80 o
   0  18  13          0.39          1.28         1.14 o
   0   0  14          8.56         11.71         1.32 o
   1   0  14         25.67         26.92         0.91 o
   2   0  14          1.04          1.36         0.47 o
   3   0  14          7.06          5.85         0.64 o
   4   0  14         33.06         30.20         1.48 o
   5   0  14          0.75          1.07         0.88 o
   6   0  14          2.15          1.62         1.38 o
  -6   1  14          1.91          0.92         1.23 o
  -5   1  14          0.42          0.02         0.84 o
  -4   1  14         22.67         21.82         1.16 o
  -3   1  14         44.40         41.96         1.57 o
  -2   1  14         83.89         80.62         2.00 o
  -1   1  14         86.05         79.80         1.84 o
   0   1  14          0.19          0.21         0.41 o
   1   1  14         86.15         81.53         1.90 o
   2   1  14         83.91         83.81         2.86 o
   3   1  14         44.37         38.63         1.43 o
   4   1  14         22.67         21.30         1.12 o
   5   1  14          0.42         -0.27         1.00 o
   6   1  14          1.90          3.09         1.59 o
  -6   2  14         13.89         16.79         1.84 o
  -5   2  14         26.50         26.34         2.03 o
  -4   2  14         45.86         45.24         1.63 o
  -3   2  14         51.20         49.24         2.16 o
  -2   2  14         17.17         17.24         0.80 o
  -1   2  14         13.79         12.50         0.61 o
   0   2  14         30.71         27.17         0.91 o
   1   2  14         13.81         13.49         0.67 o
   2   2  14         17.16         16.52         0.93 o
   3   2  14         51.28         49.03         2.25 o
   4   2  14         45.84         43.43         1.69 o
   5   2  14         26.46         24.91         1.63 o
   6   2  14         13.88         17.33         2.08 o
  -6   3  14          7.63          8.37         1.57 o
  -5   3  14          7.43          6.91         1.17 o
  -4   3  14         10.50          8.84         0.84 o
  -3   3  14         14.37         13.63         1.01 o
  -2   3  14        300.52        290.20         5.79 o
  -1   3  14         40.66         38.57         1.08 o
   0   3  14        108.79        109.63         2.39 o
   1   3  14         40.62         38.05         1.12 o
   2   3  14        300.50        274.91         6.23 o
   3   3  14         14.33         14.73         1.25 o
   4   3  14         10.52          8.46         0.90 o
   5   3  14          7.42          6.65         0.97 o
   6   3  14          7.65          8.65         1.56 o
  -6   4  14          2.11          1.89         1.42 o
  -5   4  14          2.26          0.10         1.01 o
  -4   4  14          2.39          3.45         0.77 o
  -3   4  14        164.75        164.56         4.11 o
  -2   4  14        153.57        145.92         3.42 o
  -1   4  14        234.62        217.44         4.48 o
   0   4  14         28.48         27.50         1.02 o
   1   4  14        234.37        217.30         5.80 o
   2   4  14        153.61        149.04         3.78 o
   3   4  14        164.89        160.53         3.91 o
   4   4  14          2.38          2.67         0.70 o
   5   4  14          2.27          0.06         0.81 o
   6   4  14          2.11          0.73         1.02 o
  -5   5  14          2.62          2.70         1.07 o
  -4   5  14          2.02          1.51         0.71 o
  -3   5  14         75.86         73.54         1.96 o
  -2   5  14         36.64         37.08         1.34 o
  -1   5  14         74.71         72.82         1.77 o
   0   5  14         22.51         19.96         0.88 o
   1   5  14         74.72         71.49         1.70 o
   2   5  14         36.66         33.60         1.30 o
   3   5  14         75.85         68.93         2.08 o
   4   5  14          2.02          2.05         0.60 o
   5   5  14          2.63          0.43         0.94 o
  -5   6  14          4.47          5.83         1.15 o
  -4   6  14          8.66         10.84         1.05 o
  -3   6  14          7.61          8.82         0.72 o
  -2   6  14         82.46         82.80         2.25 o
  -1   6  14         44.32         42.03         1.29 o
   0   6  14         16.11         15.36         0.64 o
   1   6  14         44.38         44.26         1.21 o
   2   6  14         82.42         79.71         3.01 o
   3   6  14          7.61          9.04         0.65 o
   4   6  14          8.70         11.25         0.90 o
   5   6  14          4.47          2.73         1.01 o
  -5   7  14          8.20          9.71         1.22 o
  -4   7  14         11.51         15.39         1.13 o
  -3   7  14        131.80        126.13         3.07 o
  -2   7  14          3.88          4.96         0.63 o
  -1   7  14          5.60          7.40         1.19 o
   0   7  14         60.75         56.74         1.54 o
   1   7  14          5.60          9.58         1.67 o
   2   7  14          3.88          3.97         0.97 o
   3   7  14        131.83        119.31         2.88 o
   4   7  14         11.50         13.50         0.99 o
   5   7  14          8.19          8.80         1.02 o
  -5   8  14         15.15         20.12         1.65 o
  -4   8  14          9.24          8.72         0.96 o
  -3   8  14          6.62          6.75         0.73 o
  -2   8  14         37.08         35.97         1.90 o
  -1   8  14         35.64         41.80         1.48 o
   0   8  14         22.00         22.29         0.86 o
   1   8  14         35.51         39.94         1.87 o
   2   8  14         37.17         35.39         1.45 o
   3   8  14          6.62          6.59         0.78 o
   4   8  14          9.22          7.96         0.78 o
   5   8  14         15.11         17.69         1.41 o
  -5   9  14          0.39          1.15         1.03 o
  -4   9  14          6.42          4.75         0.88 o
  -3   9  14         61.26         60.73         1.95 o
  -2   9  14         25.86         27.29         1.49 o
  -1   9  14         71.97         74.52         2.31 o
   0   9  14         64.76         65.05         1.78 o
   1   9  14         71.89         67.07         2.08 o
   2   9  14         25.87         26.17         1.24 o
   3   9  14         61.26         59.52         2.20 o
   4   9  14          6.42          4.38         0.90 o
   5   9  14          0.39          0.03         1.03 o
  -5  10  14          0.25         -0.25         0.97 o
  -4  10  14          1.62         -0.22         0.92 o
  -3  10  14         72.81         76.07         2.61 o
  -2  10  14         16.67         17.22         1.46 o
  -1  10  14        107.46        111.32         4.60 o
   0  10  14          3.10          3.44         0.41 o
   1  10  14        107.59        104.37         3.01 o
   2  10  14         16.70         19.58         1.16 o
   3  10  14         72.74         73.56         2.63 o
   4  10  14          1.63          4.86         1.60 o
   5  10  14          0.25          0.42         1.02 o
  -4  11  14          3.02          3.59         0.92 o
  -3  11  14          0.57          1.24         0.81 o
  -2  11  14         35.76         37.24         1.68 o
  -1  11  14          2.99          4.70         0.62 o
   0  11  14         10.38         11.93         0.66 o
   1  11  14          2.98          3.35         0.80 o
   2  11  14         35.74         36.81         2.02 o
   3  11  14          0.57          1.51         0.99 o
   4  11  14          3.01          4.18         1.44 o
  -4  12  14         31.30         33.96         2.04 o
  -3  12  14         23.90         25.72         1.55 o
  -2  12  14          6.31          5.90         0.92 o
  -1  12  14         12.39         11.75         1.01 o
   0  12  14          3.57          3.61         0.55 o
   1  12  14         12.36         12.46         1.12 o
   2  12  14          6.30          4.70         0.84 o
   3  12  14         23.87         23.90         2.42 o
   4  12  14         31.33         33.12         2.31 o
  -4  13  14          4.23          5.44         1.22 o
  -3  13  14          3.75          3.85         1.32 o
  -2  13  14          1.09         -0.25         1.32 o
  -1  13  14          1.77          2.07         0.68 o
   0  13  14          0.06         -0.26         0.52 o
   1  13  14          1.77          1.38         0.81 o
   2  13  14          1.09          0.67         0.80 o
   3  13  14          3.75          3.60         1.44 o
   4  13  14          4.23          4.32         1.38 o
  -3  14  14          4.36          6.45         1.53 o
  -2  14  14          1.37          1.28         1.17 o
  -1  14  14         19.83         19.79         1.22 o
   0  14  14          8.11         10.19         0.69 o
   1  14  14         19.86         20.25         1.83 o
   2  14  14          1.36          2.31         1.70 o
   3  14  14          4.34          4.48         1.35 o
  -3  15  14          0.87         -0.57         1.38 o
  -2  15  14          7.41          8.69         1.67 o
  -1  15  14         26.88         26.68         1.70 o
   0  15  14          0.12         -0.44         0.70 o
   1  15  14         26.89         27.43         1.61 o
   2  15  14          7.40          7.42         1.43 o
   3  15  14          0.87          0.23         1.26 o
  -2  16  14         13.13         14.94         2.39 o
  -1  16  14          2.21          1.66         1.21 o
   0  16  14          3.19          1.92         0.80 o
   1  16  14          2.19          2.66         1.30 o
   2  16  14         13.16         12.20         1.70 o
  -1  17  14          8.93         13.26         3.41 o
   0  17  14          9.45         11.26         1.47 o
   1  17  14          8.92          8.44         1.43 o
   1   0  15          5.52          3.75         0.45 o
   2   0  15         33.17         29.51         1.69 o
   3   0  15          0.25          0.66         0.55 o
   4   0  15          4.28          2.94         0.78 o
   5   0  15          0.16          0.31         1.95 o
  -5   1  15          9.20         10.89         1.63 o
  -4   1  15          0.59          0.71         0.81 o
  -3   1  15         25.76         27.80         1.12 o
  -2   1  15         51.56         52.77         1.83 o
  -1   1  15          2.43          2.74         0.43 o
   0   1  15          3.23          5.03         0.54 o
   1   1  15          2.41          3.02         0.48 o
   2   1  15         51.59         53.23         1.72 o
   3   1  15         25.70         25.74         1.14 o
   4   1  15          0.58          0.01         0.70 o
   5   1  15          9.21         10.86         2.25 o
  -5   2  15         11.43         15.79         2.83 o
  -4   2  15          6.41          4.91         0.82 o
  -3   2  15         20.68         24.26         1.15 o
  -2   2  15         65.08         68.95         2.19 o
  -1   2  15         92.12         80.41         1.90 o
   0   2  15          0.43          0.21         0.40 o
   1   2  15         92.13         81.62         2.28 o
   2   2  15         65.04         63.04         2.11 o
   3   2  15         20.68         23.03         1.15 o
   4   2  15          6.41          5.31         0.84 o
   5   2  15         11.41          9.79         2.88 o
  -5   3  15          8.11          8.14         1.98 o
  -4   3  15          8.84          6.31         0.89 o
  -3   3  15          3.18          2.38         0.67 o
  -2   3  15         88.04         83.95         2.12 o
  -1   3  15         14.91         15.88         0.69 o
   0   3  15         79.60         74.77         1.75 o
   1   3  15         14.91         16.06         0.77 o
   2   3  15         88.15         85.00         2.20 o
   3   3  15          3.17          2.49         0.61 o
   4   3  15          8.87          8.22         0.88 o
   5   3  15          8.11          6.16         1.72 o
  -5   4  15          1.35          0.43         1.46 o
  -4   4  15         14.89         14.16         1.14 o
  -3   4  15         18.61         19.47         1.23 o
  -2   4  15         15.87         11.83         0.76 o
  -1   4  15         26.65         28.21         1.41 o
   0   4  15         75.95         72.85         1.74 o
   1   4  15         26.65         27.71         1.13 o
   2   4  15         15.88         13.26         0.87 o
   3   4  15         18.63         19.60         0.91 o
   4   4  15         14.90         14.26         1.33 o
   5   4  15          1.35         -1.12         1.28 o
  -5   5  15          9.03         11.44         1.31 o
  -4   5  15          0.95          0.81         0.75 o
  -3   5  15          7.58          7.49         0.80 o
  -2   5  15         13.72         11.96         1.11 o
  -1   5  15         21.56         22.19         1.53 o
   0   5  15         16.20         17.65         0.89 o
   1   5  15         21.61         21.22         0.95 o
   2   5  15         13.74         14.09         0.77 o
   3   5  15          7.53          7.59         0.85 o
   4   5  15          0.95         -0.13         0.67 o
   5   5  15          9.05          9.05         1.38 o
  -5   6  15          3.96          6.06         0.95 o
  -4   6  15          2.42          3.07         0.76 o
  -3   6  15         28.40         26.11         1.25 o
  -2   6  15          7.78          9.51         0.64 o
  -1   6  15          4.86          5.63         0.52 o
   0   6  15         23.68         24.67         1.02 o
   1   6  15          4.84          5.82         0.64 o
   2   6  15          7.78         10.21         0.59 o
   3   6  15         28.40         24.83         0.97 o
   4   6  15          2.42          0.83         0.76 o
   5   6  15          3.96          5.33         0.91 o
  -5   7  15          2.12          2.43         0.92 o
  -4   7  15          3.70          4.33         0.81 o
  -3   7  15          0.96          0.89         0.56 o
  -2   7  15         31.60         28.48         1.03 o
  -1   7  15         16.55         16.19         0.82 o
   0   7  15         18.90         17.58         0.82 o
   1   7  15         16.55         16.26         0.76 o
   2   7  15         31.62         28.49         1.18 o
   3   7  15          0.97          0.69         0.57 o
   4   7  15          3.69          2.85         0.63 o
   5   7  15          2.12          0.41         0.84 o
  -5   8  15          7.42          8.06         1.63 o
  -4   8  15         10.40         10.75         1.04 o
  -3   8  15         17.14         14.03         0.97 o
  -2   8  15          9.30          9.07         0.89 o
  -1   8  15         88.49         84.79         2.17 o
   0   8  15         34.90         36.90         1.25 o
   1   8  15         88.47         87.61         2.36 o
   2   8  15          9.29         11.08         0.90 o
   3   8  15         17.12         14.14         1.08 o
   4   8  15         10.40         11.21         0.88 o
   5   8  15          7.41          8.88         1.15 o
  -5   9  15          2.57          3.67         1.58 o
  -4   9  15          7.28          5.64         1.38 o
  -3   9  15         32.83         34.63         1.52 o
  -2   9  15         12.22         12.28         1.04 o
  -1   9  15         13.76         14.31         0.73 o
   0   9  15         39.23         37.98         1.29 o
   1   9  15         13.73         14.17         0.92 o
   2   9  15         12.23         11.64         0.95 o
   3   9  15         32.86         32.92         1.63 o
   4   9  15          7.30          7.17         0.75 o
   5   9  15          2.57          5.26         1.07 o
  -4  10  15         10.74         11.94         1.06 o
  -3  10  15         10.40         11.46         0.96 o
  -2  10  15         17.06         18.71         1.18 o
  -1  10  15         16.22         15.61         1.03 o
   0  10  15         77.99         83.81         2.16 o
   1  10  15         16.21         14.79         0.92 o
   2  10  15         17.06         19.66         1.17 o
   3  10  15         10.39         13.40         1.94 o
   4  10  15         10.73         10.18         1.61 o
  -4  11  15          0.67          0.39         1.11 o
  -3  11  15          5.33          4.26         1.27 o
  -2  11  15         10.80         14.11         1.05 o
  -1  11  15          8.60          9.75         0.85 o
   0  11  15          7.66          5.77         0.54 o
   1  11  15          8.56          8.78         1.07 o
   2  11  15         10.80         13.27         1.24 o
   3  11  15          5.34          5.35         1.88 o
   4  11  15          0.66          2.66         1.39 o
  -4  12  15          2.13          3.38         1.19 o
  -3  12  15          4.80          4.80         1.49 o
  -2  12  15          8.96          7.41         0.99 o
  -1  12  15          4.22          4.24         0.79 o
   0  12  15          0.53          0.30         0.86 o
   1  12  15          4.23          3.40         0.83 o
   2  12  15          8.98          6.68         1.29 o
   3  12  15          4.80          5.65         1.45 o
   4  12  15          2.13          3.50         1.45 o
  -3  13  15          5.21          5.92         1.14 o
  -2  13  15          0.41          0.63         1.08 o
  -1  13  15          2.20          1.29         0.51 o
   0  13  15          1.10          0.17         0.90 o
   1  13  15          2.21          1.46         0.89 o
   2  13  15          0.40         -0.76         1.91 o
   3  13  15          5.22          7.36         1.40 o
  -3  14  15          4.32          3.53         1.71 o
  -2  14  15          4.34          3.21         1.24 o
  -1  14  15          4.72          4.17         1.26 o
   0  14  15          1.14          2.11         1.41 o
   1  14  15          4.73          4.68         1.13 o
   2  14  15          4.35          3.83         1.44 o
   3  14  15          4.33          5.26         1.42 o
  -2  15  15         12.94         15.00         1.85 o
  -1  15  15          0.60          1.48         1.07 o
   0  15  15          3.69          5.82         0.84 o
   1  15  15          0.60          0.95         0.92 o
   2  15  15         12.96         15.19         1.76 o
  -1  16  15          8.29         13.95         2.23 o
   0  16  15          5.86          5.79         1.22 o
   1  16  15          8.29         12.76         1.65 o
   0   0  16          1.49          1.68         1.15 o
   1   0  16         12.43         13.87         1.25 o
   2   0  16         32.99         33.55         2.18 o
   3   0  16         20.21         19.12         1.01 o
   4   0  16          1.32          0.32         0.71 o
   5   0  16          0.49         -0.18         1.22 o
  -5   1  16          5.91          4.71         1.65 o
  -4   1  16          0.82          0.15         0.68 o
  -3   1  16         48.93         47.70         1.53 o
  -2   1  16          9.10         11.80         0.86 o
  -1   1  16         43.67         39.59         1.31 o
   0   1  16         98.58         90.09         2.37 o
   1   1  16         43.70         40.42         2.24 o
   2   1  16          9.11         11.93         0.94 o
   3   1  16         48.99         47.94         1.55 o
   4   1  16          0.82          0.60         0.91 o
   5   1  16          5.90          4.67         1.68 o
  -5   2  16          6.67          7.75         1.15 o
  -4   2  16         21.21         19.46         1.12 o
  -3   2  16          4.89          5.33         0.75 o
  -2   2  16         19.85         23.93         0.99 o
  -1   2  16          9.32          9.60         0.69 o
   0   2  16         24.87         25.86         1.30 o
   1   2  16          9.29          9.77         0.77 o
   2   2  16         19.84         23.52         1.29 o
   3   2  16          4.89          5.45         0.90 o
   4   2  16         21.20         22.37         1.27 o
   5   2  16          6.66          6.97         1.19 o
  -5   3  16          3.24          4.59         1.19 o
  -4   3  16          2.56          1.79         0.84 o
  -3   3  16         34.98         31.67         1.60 o
  -2   3  16          5.60          4.84         0.62 o
  -1   3  16          6.49          6.93         0.59 o
   0   3  16         15.01         16.52         0.97 o
   1   3  16          6.50          6.96         0.61 o
   2   3  16          5.59          4.76         0.60 o
   3   3  16         34.98         30.41         1.30 o
   4   3  16          2.57          0.97         0.70 o
   5   3  16          3.25          4.23         1.10 o
  -5   4  16          6.16          7.47         1.22 o
  -4   4  16          0.63          1.30         0.83 o
  -3   4  16         21.42         20.95         1.10 o
  -2   4  16         61.91         62.84         1.77 o
  -1   4  16         17.50         18.27         1.39 o
   0   4  16         54.44         57.85         1.78 o
   1   4  16         17.45         18.43         0.82 o
   2   4  16         61.90         60.13         1.76 o
   3   4  16         21.47         19.28         0.93 o
   4   4  16          0.63          0.52         0.64 o
   5   4  16          6.18          8.66         0.95 o
  -5   5  16          9.92         13.35         1.63 o
  -4   5  16          7.67          8.19         1.43 o
  -3   5  16         18.21         17.72         1.01 o
  -2   5  16          4.18          4.94         0.63 o
  -1   5  16         22.86         22.37         0.93 o
   0   5  16          1.75          1.05         0.59 o
   1   5  16         22.87         22.51         0.91 o
   2   5  16          4.18          4.85         0.61 o
   3   5  16         18.23         17.33         0.88 o
   4   5  16          7.67          8.16         0.91 o
   5   5  16          9.94          9.47         1.05 o
  -5   6  16          5.35          6.49         1.07 o
  -4   6  16         13.43         16.19         1.67 o
  -3   6  16         13.31         13.78         0.94 o
  -2   6  16         20.13         24.13         1.05 o
  -1   6  16          6.24          5.82         0.51 o
   0   6  16        108.76        108.64         2.55 o
   1   6  16          6.25          6.19         0.60 o
   2   6  16         20.06         21.05         1.00 o
   3   6  16         13.32         16.54         1.08 o
   4   6  16         13.44         13.53         1.12 o
   5   6  16          5.35          4.39         0.94 o
  -5   7  16          6.21          6.54         1.17 o
  -4   7  16          0.35          0.42         1.09 o
  -3   7  16          1.86          2.49         0.66 o
  -2   7  16         93.73         92.47         2.23 o
  -1   7  16         19.19         18.56         0.90 o
   0   7  16          2.38          2.53         0.46 o
   1   7  16         19.21         18.58         1.02 o
   2   7  16         93.74         89.25         2.33 o
   3   7  16          1.86          1.75         0.63 o
   4   7  16          0.35         -0.37         0.69 o
   5   7  16          6.20          5.14         1.17 o
  -4   8  16         18.66         18.98         1.63 o
  -3   8  16         11.90         11.41         0.85 o
  -2   8  16          1.78          2.32         0.70 o
  -1   8  16         21.20         21.92         1.14 o
   0   8  16         35.48         38.17         1.22 o
   1   8  16         21.18         19.21         0.93 o
   2   8  16          1.77          2.94         0.74 o
   3   8  16         11.85         11.28         0.99 o
   4   8  16         18.66         18.28         2.71 o
  -4   9  16          2.10          2.01         0.79 o
  -3   9  16         15.35         14.62         0.94 o
  -2   9  16         10.33          9.07         1.03 o
  -1   9  16         19.02         18.27         0.87 o
   0   9  16          0.01         -0.46         0.46 o
   1   9  16         19.05         17.81         1.05 o
   2   9  16         10.35          9.26         1.01 o
   3   9  16         15.34         16.43         1.44 o
   4   9  16          2.10          2.21         1.13 o
  -4  10  16          4.56          3.06         0.90 o
  -3  10  16         19.37         17.31         2.37 o
  -2  10  16         32.35         37.68         1.67 o
  -1  10  16          0.28         -0.02         0.44 o
   0  10  16         27.20         29.79         1.17 o
   1  10  16          0.28          0.04         0.80 o
   2  10  16         32.35         34.17         1.64 o
   3  10  16         19.34         19.17         1.63 o
   4  10  16          4.56          4.49         1.44 o
  -4  11  16          6.80          7.75         1.18 o
  -3  11  16          3.05          0.76         1.10 o
  -2  11  16          6.75          8.41         0.91 o
  -1  11  16          3.09          4.56         0.72 o
   0  11  16         18.16         19.54         1.49 o
   1  11  16          3.08          3.53         0.84 o
   2  11  16          6.75          8.36         1.07 o
   3  11  16          3.06          3.49         1.46 o
   4  11  16          6.81          7.46         1.59 o
  -3  12  16          8.91          7.60         1.34 o
  -2  12  16          6.12          7.85         1.71 o
  -1  12  16          5.03          4.49         0.92 o
   0  12  16          2.15          2.65         0.74 o
   1  12  16          5.04          3.34         0.85 o
   2  12  16          6.10          7.78         2.25 o
   3  12  16          8.91         10.54         1.61 o
  -3  13  16          6.94          8.30         1.24 o
  -2  13  16          1.48          0.56         1.14 o
  -1  13  16          1.40          0.63         0.67 o
   0  13  16         25.47         24.00         3.60 o
   1  13  16          1.39          1.10         1.19 o
   2  13  16          1.48         -1.03         1.03 o
   3  13  16          6.94          7.27         1.73 o
  -2  14  16          3.11          1.55         1.24 o
  -1  14  16          1.90          2.25         0.87 o
   0  14  16          0.49          0.94         1.78 o
   1  14  16          1.89          0.99         1.22 o
   2  14  16          3.12          3.58         1.31 o
  -1  15  16          6.61          5.22         0.73 o
   0  15  16          8.23          9.85         2.32 o
   1  15  16          6.62          6.52         2.46 o
   1   0  17          0.27          0.14         0.48 o
   2   0  17         49.08         47.23         1.56 o
   3   0  17          0.67          1.25         0.66 o
   4   0  17          0.02          0.27         0.80 o
   5   0  17          2.91          4.24         1.05 o
  -5   1  17          2.82          1.46         1.00 o
  -4   1  17         10.83         10.55         1.02 o
  -3   1  17         27.23         26.69         1.44 o
  -2   1  17         27.10         25.52         1.12 o
  -1   1  17          7.15          8.15         0.64 o
   0   1  17          0.19         -0.01         0.48 o
   1   1  17          7.11          7.65         0.65 o
   2   1  17         27.05         26.73         1.11 o
   3   1  17         27.20         27.47         1.20 o
   4   1  17         10.82         11.35         1.10 o
   5   1  17          2.81          1.98         1.31 o
  -5   2  17          7.94          7.68         1.30 o
  -4   2  17         10.02         10.09         1.20 o
  -3   2  17         40.21         35.47         1.52 o
  -2   2  17         27.46         24.81         1.08 o
  -1   2  17         27.79         27.75         1.05 o
   0   2  17          1.95          1.95         0.51 o
   1   2  17         27.82         26.13         1.15 o
   2   2  17         27.46         27.27         1.54 o
   3   2  17         40.20         37.40         1.68 o
   4   2  17         10.01         10.11         1.13 o
   5   2  17          7.95         10.71         1.44 o
  -5   3  17          6.56          7.25         1.26 o
  -4   3  17          3.54          4.45         1.80 o
  -3   3  17         19.01         18.93         1.10 o
  -2   3  17         11.29         10.87         0.80 o
  -1   3  17         18.34         15.85         0.77 o
   0   3  17         58.95         55.63         1.52 o
   1   3  17         18.34         18.04         0.88 o
   2   3  17         11.29         10.62         1.09 o
   3   3  17         18.98         20.05         1.11 o
   4   3  17          3.55          3.07         1.11 o
   5   3  17          6.57          6.92         1.37 o
  -5   4  17          2.06          2.67         1.12 o
  -4   4  17          0.66          1.60         1.55 o
  -3   4  17         29.88         33.03         1.96 o
  -2   4  17         35.23         36.94         1.48 o
  -1   4  17         31.83         30.90         1.15 o
   0   4  17          0.47          0.34         0.47 o
   1   4  17         31.79         33.22         1.28 o
   2   4  17         35.26         35.42         1.50 o
   3   4  17         29.85         30.40         1.34 o
   4   4  17          0.66          1.15         1.16 o
   5   4  17          2.07          1.66         1.00 o
  -5   5  17          3.31          1.50         4.21 o
  -4   5  17          6.38          6.52         1.11 o
  -3   5  17         25.26         23.69         1.35 o
  -2   5  17         30.25         30.15         1.31 o
  -1   5  17         57.47         55.42         1.56 o
   0   5  17          1.63          0.88         0.52 o
   1   5  17         57.54         56.90         1.68 o
   2   5  17         30.26         28.86         1.14 o
   3   5  17         25.28         22.33         1.06 o
   4   5  17          6.40          7.66         0.90 o
  -4   6  17          6.90          7.63         1.76 o
  -3   6  17          5.40          5.68         0.84 o
  -2   6  17        121.25        114.50         3.29 o
  -1   6  17         10.45          9.37         0.64 o
   0   6  17          8.63          9.66         0.60 o
   1   6  17         10.46         10.11         0.71 o
   2   6  17        121.22        110.88         2.80 o
   3   6  17          5.40          6.60         0.71 o
   4   6  17          6.90          7.03         1.01 o
  -4   7  17          3.60          6.67         0.99 o
  -3   7  17          0.40          0.44         0.67 o
  -2   7  17          3.78          5.93         0.69 o
  -1   7  17          7.30          8.92         0.64 o
   0   7  17          2.12          2.63         0.48 o
   1   7  17          7.31          8.07         0.60 o
   2   7  17          3.78          3.70         0.59 o
   3   7  17          0.41          1.03         0.64 o
   4   7  17          3.60          5.53         1.01 o
  -4   8  17          3.80          1.91         1.04 o
  -3   8  17         10.08         12.73         1.01 o
  -2   8  17         55.45         54.28         1.92 o
  -1   8  17         18.05         16.94         0.86 o
   0   8  17         21.50         23.00         0.99 o
   1   8  17         18.02         18.01         0.88 o
   2   8  17         55.45         55.68         3.42 o
   3   8  17         10.08         12.09         1.44 o
   4   8  17          3.80          3.45         0.92 o
  -4   9  17          1.50         -0.94         0.94 o
  -3   9  17         26.67         25.95         1.62 o
  -2   9  17         36.04         35.06         1.46 o
  -1   9  17         21.82         24.10         1.05 o
   0   9  17          7.84          8.68         0.68 o
   1   9  17         21.82         25.12         1.32 o
   2   9  17         36.02         38.56         1.79 o
   3   9  17         26.68         24.06         2.49 o
   4   9  17          1.49          1.74         1.23 o
  -3  10  17         21.97         20.64         1.35 o
  -2  10  17         34.64         35.74         1.80 o
  -1  10  17          3.20          3.84         0.78 o
   0  10  17          2.99          6.39         0.68 o
   1  10  17          3.20          4.65         0.77 o
   2  10  17         34.61         34.40         2.22 o
   3  10  17         21.96         21.89         1.99 o
  -3  11  17          9.49         10.84         1.92 o
  -2  11  17          0.90          1.06         0.89 o
  -1  11  17          8.50          5.76         0.62 o
   0  11  17         22.20         24.21         1.38 o
   1  11  17          8.49          6.89         1.41 o
   2  11  17          0.89         -1.31         1.33 o
   3  11  17          9.52         12.06         1.63 o
  -3  12  17          8.09          9.54         1.84 o
  -2  12  17          2.62          2.95         1.11 o
  -1  12  17          1.26          0.16         1.10 o
   0  12  17          8.71          5.83         1.34 o
   1  12  17          1.26         -0.77         1.46 o
   2  12  17          2.61          2.94         1.32 o
   3  12  17          8.09          8.45         1.51 o
  -2  13  17          0.93         -0.89         0.89 o
  -1  13  17          0.62         -0.60         0.90 o
   0  13  17          0.61         -0.54         0.84 o
   1  13  17          0.62          0.73         1.00 o
   2  13  17          0.93         -1.14         1.14 o
  -1  14  17          1.76          0.41         0.97 o
   0  14  17          2.99          8.26         2.30 o
   1  14  17          1.76          2.02         1.02 o
   0   0  18          0.17          0.16         0.70 o
   1   0  18         51.06         50.85         1.60 o
   2   0  18         21.10         19.57         0.94 o
   3   0  18          0.81          1.30         0.65 o
   4   0  18         18.66         19.73         1.47 o
  -4   1  18         13.41         12.17         1.17 o
  -3   1  18          6.45          6.81         0.81 o
  -2   1  18          1.01          1.05         0.59 o
  -1   1  18          1.10          0.26         0.54 o
   0   1  18          3.73          4.54         0.60 o
   1   1  18          1.10          1.42         0.61 o
   2   1  18          1.00          1.17         0.60 o
   3   1  18          6.46          4.09         0.81 o
   4   1  18         13.41         11.75         1.10 o
  -4   2  18         20.86         20.56         1.47 o
  -3   2  18          0.77          1.33         0.82 o
  -2   2  18         28.84         31.78         1.25 o
  -1   2  18          4.23          4.39         0.65 o
   0   2  18          1.39          2.71         0.55 o
   1   2  18          4.25          4.27         0.73 o
   2   2  18         28.81         31.29         1.30 o
   3   2  18          0.77          1.61         0.64 o
   4   2  18         20.85         21.88         1.43 o
  -4   3  18          8.09         11.54         1.86 o
  -3   3  18         33.78         31.80         1.40 o
  -2   3  18         83.67         80.91         2.33 o
  -1   3  18         29.83         29.85         1.38 o
   0   3  18         10.76          9.74         0.70 o
   1   3  18         29.81         28.35         1.16 o
   2   3  18         83.69         82.31         3.48 o
   3   3  18         33.78         33.26         1.34 o
   4   3  18          8.09          8.91         1.24 o
  -4   4  18          6.62          7.94         1.09 o
  -3   4  18         27.23         28.71         1.35 o
  -2   4  18         49.02         46.99         1.72 o
  -1   4  18         43.09         46.19         1.60 o
   0   4  18          0.02         -0.37         0.49 o
   1   4  18         43.18         46.48         1.58 o
   2   4  18         49.03         45.58         1.66 o
   3   4  18         27.21         29.68         1.30 o
   4   4  18          6.63          7.70         1.01 o
  -4   5  18          3.73          5.24         1.57 o
  -3   5  18         11.72         10.72         1.00 o
  -2   5  18         47.85         48.08         1.69 o
  -1   5  18         37.70         41.28         1.35 o
   0   5  18          0.14          0.49         0.46 o
   1   5  18         37.69         40.79         1.36 o
   2   5  18         47.86         45.60         1.71 o
   3   5  18         11.73         11.44         0.81 o
   4   5  18          3.74          3.96         1.08 o
  -4   6  18          4.54          5.63         1.31 o
  -3   6  18          9.34         10.46         1.01 o
  -2   6  18         17.36         20.85         1.01 o
  -1   6  18          0.60          0.59         0.67 o
   0   6  18          1.31          0.25         0.47 o
   1   6  18          0.60         -0.58         0.58 o
   2   6  18         17.39         19.33         0.96 o
   3   6  18          9.33         10.86         0.92 o
   4   6  18          4.53          5.08         0.81 o
  -4   7  18          3.04          2.81         0.94 o
  -3   7  18          0.46          0.25         0.78 o
  -2   7  18         41.47         41.26         1.41 o
  -1   7  18         15.05         15.07         0.93 o
   0   7  18          0.28          0.28         0.50 o
   1   7  18         15.05         15.37         0.93 o
   2   7  18         41.48         41.51         1.47 o
   3   7  18          0.46          2.20         1.19 o
   4   7  18          3.03          3.49         0.85 o
  -4   8  18          7.76          4.06         1.70 o
  -3   8  18          4.77          4.69         1.39 o
  -2   8  18          4.64          4.50         0.66 o
  -1   8  18          3.23          3.70         0.58 o
   0   8  18          6.38          6.42         0.64 o
   1   8  18          3.23          2.67         0.56 o
   2   8  18          4.63          4.23         0.86 o
   3   8  18          4.78          3.88         1.11 o
   4   8  18          7.77         10.51         2.70 o
  -3   9  18          5.46          5.05         0.82 o
  -2   9  18          2.92          4.72         0.69 o
  -1   9  18         22.87         25.22         1.13 o
   0   9  18          0.01         -0.52         0.52 o
   1   9  18         22.88         22.20         1.25 o
   2   9  18          2.92          4.24         1.33 o
   3   9  18          5.46          5.94         1.87 o
  -3  10  18          4.67          4.15         0.84 o
  -2  10  18          3.95          3.10         0.79 o
  -1  10  18         13.08         14.92         1.41 o
   0  10  18         17.43         19.69         1.07 o
   1  10  18         13.04         14.07         1.38 o
   2  10  18          3.96          1.91         2.03 o
   3  10  18          4.67          6.82         1.51 o
  -2  11  18          8.68          7.29         1.13 o
  -1  11  18          5.49          6.02         1.15 o
   0  11  18          0.00          1.09         2.10 o
   1  11  18          5.49          5.21         1.65 o
   2  11  18          8.69          8.76         1.35 o
  -2  12  18          3.61          1.37         1.11 o
  -1  12  18          1.82          1.28         0.64 o
   0  12  18          6.47          6.21         1.03 o
   1  12  18          1.82          2.32         1.04 o
   2  12  18          3.62          3.23         1.43 o
  -1  13  18          1.20         -0.50         2.21 o
   0  13  18          1.95          0.32         0.80 o
   1  13  18          1.20          0.17         1.35 o
   1   0  19          0.02          0.14         0.57 o
   2   0  19         18.17         17.84         0.95 o
   3   0  19          7.39          8.03         0.94 o
   4   0  19         14.10         14.92         1.30 o
  -4   1  19          1.07         -0.10         0.86 o
  -3   1  19          0.57         -0.22         1.20 o
  -2   1  19          4.60          4.50         0.72 o
  -1   1  19          6.19          6.44         0.70 o
   0   1  19          0.55          0.55         0.51 o
   1   1  19          6.22          6.20         0.75 o
   2   1  19          4.58          3.79         0.73 o
   3   1  19          0.58          0.58         0.70 o
   4   1  19          1.07          2.13         1.05 o
  -4   2  19          2.32          5.68         1.34 o
  -3   2  19         16.71         18.51         1.42 o
  -2   2  19          8.19          8.32         1.00 o
  -1   2  19          7.31          7.42         0.70 o
   0   2  19         15.29         16.00         0.86 o
   1   2  19          7.31          6.40         0.81 o
   2   2  19          8.20          6.71         0.84 o
   3   2  19         16.71         16.51         1.06 o
   4   2  19          2.32          3.89         1.01 o
  -4   3  19          3.88          3.79         1.08 o
  -3   3  19          1.38          6.17         2.19 o
  -2   3  19          2.54          3.20         0.70 o
  -1   3  19         14.92         15.34         0.89 o
   0   3  19         63.74         67.78         2.01 o
   1   3  19         14.93         15.17         0.94 o
   2   3  19          2.53          3.13         0.74 o
   3   3  19          1.38          3.10         0.82 o
   4   3  19          3.90          2.98         1.08 o
  -4   4  19          7.31          9.87         1.18 o
  -3   4  19          9.59         11.33         1.20 o
  -2   4  19         29.06         31.56         1.37 o
  -1   4  19          0.03          0.08         0.59 o
   0   4  19          0.21          0.10         0.58 o
   1   4  19          0.03         -0.25         0.48 o
   2   4  19         29.06         34.01         1.39 o
   3   4  19          9.58          8.88         0.94 o
   4   4  19          7.31          8.77         1.03 o
  -4   5  19         10.60          9.18         1.21 o
  -3   5  19          2.06          2.66         1.11 o
  -2   5  19         13.97         15.46         0.98 o
  -1   5  19         24.50         26.11         1.06 o
   0   5  19         26.49         26.63         1.08 o
   1   5  19         24.46         23.86         1.04 o
   2   5  19         13.95         14.34         0.88 o
   3   5  19          2.05          2.43         0.72 o
   4   5  19         10.61          9.54         1.15 o
  -3   6  19          2.33          0.31         0.88 o
  -2   6  19          1.61          0.62         0.59 o
  -1   6  19         21.12         23.96         1.04 o
   0   6  19          6.74          7.48         0.72 o
   1   6  19         21.12         24.80         1.17 o
   2   6  19          1.61          0.86         0.72 o
   3   6  19          2.32          0.60         0.62 o
  -3   7  19          1.61          2.91         0.90 o
  -2   7  19          2.31          2.23         0.67 o
  -1   7  19          7.27          7.10         0.71 o
   0   7  19          6.66          6.77         0.72 o
   1   7  19          7.25          6.74         0.68 o
   2   7  19          2.31          2.53         0.94 o
   3   7  19          1.60          2.10         0.81 o
  -3   8  19         11.20         10.06         1.08 o
  -2   8  19          3.79          4.86         0.70 o
  -1   8  19         12.18         15.28         1.70 o
   0   8  19          0.46         -0.02         0.55 o
   1   8  19         12.17         10.29         1.34 o
   2   8  19          3.79          5.33         1.68 o
   3   8  19         11.20         10.92         1.42 o
  -3   9  19          5.33          5.42         1.08 o
  -2   9  19         15.00         16.39         1.01 o
  -1   9  19          2.13          3.44         0.85 o
   0   9  19         17.28         16.69         1.08 o
   1   9  19          2.13          2.29         1.12 o
   2   9  19         15.01         16.97         1.47 o
   3   9  19          5.33          4.95         1.23 o
  -2  10  19          8.72         10.21         1.30 o
  -1  10  19          0.71          1.97         0.88 o
   0  10  19          0.52          0.22         0.64 o
   1  10  19          0.71          0.79         1.26 o
   2  10  19          8.72         12.48         1.55 o
  -2  11  19          5.81          5.86         1.13 o
  -1  11  19          2.27          0.70         0.91 o
   0  11  19          7.28          6.70         1.21 o
   1  11  19          2.27          1.17         1.60 o
   2  11  19          5.80          7.53         1.60 o
  -1  12  19          4.79          4.93         0.92 o
   0  12  19          0.06         -0.53         0.80 o
   1  12  19          4.78          4.29         1.41 o
   0   0  20         32.21         32.96         2.27 o
   1   0  20          6.98          7.80         0.90 o
   2   0  20         16.70         19.58         1.04 o
   3   0  20          1.99          0.12         0.77 o
  -3   1  20          3.92          5.50         0.93 o
  -2   1  20          8.59          8.43         0.81 o
  -1   1  20          2.46          2.94         0.70 o
   0   1  20          0.01         -0.58         0.58 o
   1   1  20          2.46          2.19         0.71 o
   2   1  20          8.59          7.88         0.96 o
   3   1  20          3.92          3.67         0.93 o
  -3   2  20          1.13          2.21         0.88 o
  -2   2  20          1.82          3.39         0.87 o
  -1   2  20          3.10          3.74         0.64 o
   0   2  20          0.00          1.31         0.59 o
   1   2  20          3.08          2.97         0.72 o
   2   2  20          1.81          3.12         0.78 o
   3   2  20          1.13          1.48         0.97 o
  -3   3  20         13.80         13.50         1.24 o
  -2   3  20          7.52          6.73         0.96 o
  -1   3  20          3.29          2.29         0.72 o
   0   3  20         20.60         22.63         1.13 o
   1   3  20          3.28          2.28         0.70 o
   2   3  20          7.52          7.47         1.06 o
   3   3  20         13.81         14.19         1.13 o
  -3   4  20          4.52          8.10         1.61 o
  -2   4  20          7.63         11.07         1.31 o
  -1   4  20          3.14          3.79         0.64 o
   0   4  20         11.57         11.79         0.85 o
   1   4  20          3.13          4.70         1.18 o
   2   4  20          7.63         12.23         1.31 o
   3   4  20          4.53          6.27         1.05 o
  -3   5  20         14.89         13.99         1.86 o
  -2   5  20         17.25         16.34         1.13 o
  -1   5  20          2.51          4.10         0.77 o
   0   5  20          3.46          4.23         0.80 o
   1   5  20          2.52          4.48         0.75 o
   2   5  20         17.24         16.69         1.25 o
   3   5  20         14.90         13.98         1.12 o
  -3   6  20          8.26          8.95         1.22 o
  -2   6  20          0.42          0.54         0.77 o
  -1   6  20          1.18          1.04         0.91 o
   0   6  20          1.09          2.63         1.08 o
   1   6  20          1.18          0.54         0.71 o
   2   6  20          0.42          1.04         1.42 o
   3   6  20          8.26          7.64         1.01 o
  -3   7  20          2.77          2.77         1.14 o
  -2   7  20          0.92          0.46         0.75 o
  -1   7  20         11.60         13.39         0.99 o
   0   7  20         11.98          9.78         0.88 o
   1   7  20         11.60          9.98         1.20 o
   2   7  20          0.93         -0.04         0.69 o
   3   7  20          2.77          2.59         0.81 o
  -2   8  20          1.40          1.12         0.99 o
  -1   8  20          3.23          1.71         0.76 o
   0   8  20          1.47          0.30         0.67 o
   1   8  20          3.22          3.01         0.82 o
   2   8  20          1.40          2.43         0.92 o
  -2   9  20         11.84         10.57         0.87 o
  -1   9  20          5.59          6.28         0.88 o
   0   9  20          1.21         -0.06         0.98 o
   1   9  20          5.59          7.97         1.04 o
   2   9  20         11.84         11.13         1.36 o
  -1  10  20          4.85          4.47         0.83 o
   0  10  20          4.81          3.82         0.72 o
   1  10  20          4.85          3.76         1.87 o
   0  11  20          4.94          4.00         0.94 o
   1   0  21          0.22          1.40         1.22 o
   2   0  21          0.19          0.70         1.50 o
   3   0  21          8.17          7.79         1.54 o
  -3   1  21          1.75          2.20         0.83 o
  -2   1  21          3.11          2.41         0.91 o
  -1   1  21          0.87          0.71         1.22 o
   0   1  21          0.43         -1.10         1.10 o
   1   1  21          0.87          0.78         1.01 o
   2   1  21          3.11          4.05         1.28 o
   3   1  21          1.75          2.27         1.03 o
  -3   2  21          4.33          5.09         0.98 o
  -2   2  21          3.79          5.92         0.85 o
  -1   2  21          9.68         11.63         1.38 o
   0   2  21          0.50          0.21         1.04 o
   1   2  21          9.69         13.23         2.11 o
   2   2  21          3.79          5.05         0.90 o
   3   2  21          4.33          4.97         1.04 o
  -3   3  21         12.74         15.38         1.38 o
  -2   3  21          3.30          3.22         0.83 o
  -1   3  21         25.06         26.60         1.84 o
   0   3  21         13.47         17.85         1.63 o
   1   3  21         25.05         26.50         2.08 o
   2   3  21          3.30          7.63         1.16 o
   3   3  21         12.75         14.70         1.64 o
  -2   4  21          0.58          0.23         0.72 o
  -1   4  21          6.05          6.39         0.95 o
   0   4  21          1.51          1.98         0.75 o
   1   4  21          6.05          7.93         0.94 o
   2   4  21          0.58          0.72         0.75 o
  -2   5  21          7.65          6.18         0.86 o
  -1   5  21          6.39          7.32         1.32 o
   0   5  21          0.94          1.18         1.21 o
   1   5  21          6.40          7.06         0.95 o
   2   5  21          7.64          6.81         1.00 o
  -2   6  21          2.18          1.53         1.02 o
  -1   6  21          1.43          1.33         0.68 o
   0   6  21         26.17         30.81         1.57 o
   1   6  21          1.43          0.63         0.70 o
   2   6  21          2.18          1.51         0.85 o
  -2   7  21          0.98         -0.40         0.88 o
  -1   7  21          1.57          1.80         0.77 o
   0   7  21          5.66          6.14         0.81 o
   1   7  21          1.58          3.18         0.79 o
   2   7  21          0.98          0.40         0.89 o
  -1   8  21          3.17          4.83         1.20 o
   0   8  21          0.14          1.00         0.68 o
   1   8  21          3.17          3.13         0.65 o
   0   9  21          6.23          7.39         0.99 o
   0   0  22          0.15          0.03         1.15 o
   1   0  22          8.65         10.55         1.00 o
   2   0  22          1.99          2.81         0.91 o
  -2   1  22          3.28          3.59         0.85 o
  -1   1  22          1.20          0.85         0.89 o
   0   1  22          0.20         -0.36         0.93 o
   1   1  22          1.20          1.26         0.90 o
   2   1  22          3.28          2.44         1.12 o
  -2   2  22          4.98          2.35         0.88 o
  -1   2  22          9.32         10.72         1.17 o
   0   2  22          1.28          1.54         0.92 o
   1   2  22          9.34         10.17         1.00 o
   2   2  22          4.99          5.26         0.95 o
  -2   3  22          5.75          4.81         1.03 o
  -1   3  22         16.90         18.38         1.24 o
   0   3  22          5.66          5.85         1.00 o
   1   3  22         16.92         19.84         1.34 o
   2   3  22          5.75          4.76         0.98 o
  -2   4  22          9.06          9.13         1.14 o
  -1   4  22         39.35         44.90         1.95 o
   0   4  22          7.20          9.21         1.00 o
   1   4  22         39.36         42.67         2.02 o
   2   4  22          9.06          9.65         1.12 o
  -1   5  22         15.55         19.99         1.27 o
   0   5  22          0.50          0.19         0.85 o
   1   5  22         15.55         16.45         1.13 o
  -1   6  22         11.61         12.55         0.97 o
   0   6  22          7.60          9.12         0.99 o
   1   6  22         11.62         12.23         1.11 o
   1   0  23          0.79          1.08         0.95 o
   0   1  23          0.00          0.75         0.90 o
   0   2  23          0.48         -0.07         0.86 o
                                                
